# Supplementary material for: Metagenomic Analysis of Ready-to-Eat Foods on Retail Sale in the UK Identifies Diverse Genes Related to Antimicrobial Resistance
Source: Microorganisms. 2025 Jul 29;13(8):1766. doi: 10.3390/microorganisms13081766 (PMC12388329; doi:10.3390/microorganisms13081766)
Supplement: Supplementary file 1 [file microorganisms-13-01766-s001.zip]

Archive with 6 entries (6 files):
- Supplementary Information S1.pdf
- Supplementary Information S2.xlsx
- Supplementary Information S3.xlsx
- Supplementary Information S4.xlsx
- Supplementary Information S5.pdf
- Supplementary Information S6.pdf
