# Supplementary material for: Metagenomic Analysis of Ready-to-Eat Foods on Retail Sale in the UK Identifies Diverse Genes Related to Antimicrobial Resistance
Source: Microorganisms. 2025 Jul 29;13(8):1766. doi: 10.3390/microorganisms13081766 (PMC12388329; doi:10.3390/microorganisms13081766)
Supplement: Supplementary file 1 [file microorganisms-13-01766-s001.zip › Supplementary Information S2.xlsx]

## Sheet: sample_metagenomics_sequencing
SampleID	Food_Category	Genome	Food_Type	reads_raw	reads_post_QC	reads_post_host_filter	reads_qc_pc	reads_filter_pc	reads_total_pc	backmap_pc_contigs	backmap_pc_ORFs
343587	SEMI_SKIMMED_MILK	cow	dairy	71816590	66413439	15803729	92.4765	23.796	22.0057	99	87
343624	WHOLE_MILK	cow	dairy	31952981	30443872	14454308	95.2771	47.4785	45.2362	99	83.3
343701	PROBIOTIC_YOGURT_DRINK	human	dairy	35149054	34160547	31310738	97.1877	91.6576	89.0799	98.8	84.3
2672513	UNSWEETENED_YOGURT	cow	dairy	19979792	19084814	10760523	95.5206	56.3826	53.857	97.7	75.9
2672512	UNSWEETENED_YOGURT	cow	dairy	32436849	29955028	13582905	92.3488	45.3443	41.8749	97.5	76.1
2664736	CHEDDAR_CHEESE	cow	dairy	34407318	31845319	13327548	92.5539	41.8509	38.7346	96.9	77.4
2664672	CHEDDAR_CHEESE	cow	dairy	57476937	51734430	17958781	90.009	34.7134	31.2452	96.9	79.6
6527	ORANGE_JUICE_FRESHLY_SQUEEZED	orange	produce	44117028	41866449	5541973	94.8986	13.2373	12.562	96.5	27.5
2672665	CHEDDAR_CHEESE	cow	dairy	36219584	32775312	12721803	90.4906	38.8152	35.1241	96.3	78.5
6378	ORANGE_JUICE_PASTEURISED	orange	produce	35808251	34047800	3708103	95.0837	10.8909	10.3554	95.7	27.4
2672611	LOW_FAT_UNSWEETENED_YOGURT	cow	dairy	30171802	27297058	9320567	90.4721	34.145	30.8916	95.4	76.3
2672455	WHOLE_MILK	cow	dairy	40094371	37165970	9150298	92.6962	24.6201	22.8219	95.2	79.3
2664796	CHEDDAR_CHEESE	cow	dairy	40069665	37352984	12982572	93.2201	34.7565	32.4	93.4	77.6
343448	SEMI_SKIMMED_MILK	cow	dairy	38959261	35860565	1572789	92.0463	4.38585	4.03701	93.4	75.2
6515	ORANGE_JUICE_PASTEURISED	orange	produce	40121780	37433455	4858959	93.2996	12.9803	12.1105	93.3	25.9
6558	ORANGE_JUICE_PASTEURISED	orange	produce	45904009	41702920	6222625	90.8481	14.9213	13.5557	92.7	27
2672434	WHOLE_MILK	cow	dairy	32919664	30349186	12378035	92.1917	40.7854	37.6007	92.6	78.5
6562	ORANGE_JUICE_PASTEURISED	orange	produce	34088489	31280599	4587704	91.7629	14.6663	13.4582	92.2	26.2
1562759	DOUBLE_CREAM	cow	dairy	42904966	39899886	6697612	92.996	16.786	15.6103	91.6	77.5
2447791	DOUBLE_CREAM	cow	dairy	39957638	36492030	6185412	91.3268	16.95	15.4799	91.3	76.7
6473	ORANGE_JUICE_PASTEURISED	orange	produce	34951359	33399806	4236749	95.5608	12.685	12.1218	91.3	27.6
6380	BANANAS	banana	produce	33327347	31543892	1581113	94.6487	5.01242	4.74419	91.1	32.1
343537	LACTOSE_FREE_SEMI_SKIMMED_MILK	cow	dairy	34589291	32589413	1525058	94.2182	4.67961	4.40905	91	76.2
6414	ORANGE_JUICE_PASTEURISED	orange	produce	35973080	32846040	4608350	91.3073	14.0302	12.8106	91	26.2
2672718	RED_PEPPERS	pepper	produce	34639965	33391849	23182503	96.3969	69.4256	66.9242	91	78.5
343603	SEMI_SKIMMED_MILK	cow	dairy	28119793	26707687	6902386	94.9782	25.8442	24.5464	90.8	74.7
343520	SOYA_MILK_UNSWEETENED	soybean	produce	28196377	27245671	487646	96.6283	1.78981	1.72946	90.8	75.7
6502	BANANAS	banana	produce	29051260	27522653	1421854	94.7382	5.16612	4.89429	90.4	28.6
6655	ORANGE_JUICE_PASTEURISED	orange	produce	30962348	28612165	3122151	92.4095	10.912	10.0837	89.9	26.1
6525	BANANAS	banana	produce	63649603	55664678	3001996	87.4549	5.393	4.71644	89.8	27.4
343413	SEMI_SKIMMED_MILK	cow	dairy	23835743	21746964	1772649	91.2368	8.15125	7.43694	89.7	75.3
343538	LACTOSE_FREE_SEMI_SKIMMED_MILK	cow	dairy	29410679	27140428	1352015	92.2809	4.98155	4.59702	89.6	75.2
2672392	SEMI_SKIMMED_MILK	cow	dairy	32018358	30061058	894975	93.8869	2.97719	2.79519	89.6	73.8
2672664	HAM_NOT_SMOKED	pig	meat	49183239	45152943	7125112	91.8055	15.78	14.4869	89.3	73
2672534	OLIVES_IN_BRINE	olive	produce	44773029	38459822	23626929	85.8995	61.4328	52.7705	89	80.1
2664578	BANANAS	banana	produce	55133382	48103046	1962573	87.2485	4.07993	3.55968	88.3	27.5
343472	SOYA_MILK_SWEETENED	soybean	produce	25290477	24212605	949069	95.738	3.91973	3.75267	88.3	74.7
343527	SOYA_MILK_SWEETENED	soybean	produce	19704292	18336066	484693	93.0562	2.64339	2.45983	88.2	74.1
343589	WHOLE_MILK	cow	dairy	26942378	25721388	784875	95.4681	3.05145	2.91316	88.2	71.5
2672484	WHOLE_MILK	cow	dairy	36072216	33371018	6002302	92.5117	17.9866	16.6397	88	74
2672521	SPREADABLE_BUTTER	cow	dairy	47570689	44489910	15859140	93.5238	35.6466	33.338	87.8	71.2
2672465	WHOLE_MILK	cow	dairy	26431347	25180664	2414483	95.2682	9.58864	9.13492	87.5	71
2664538	BANANAS	banana	produce	42688535	36883047	1622188	86.4004	4.39819	3.80006	87.2	25.2
2664729	BANANAS	banana	produce	29914353	27606785	1642215	92.2861	5.94859	5.48972	87	28.8
2672506	SALTED_BUTTER	cow	dairy	36244820	34015104	11030239	93.8482	32.4275	30.4326	86.5	71.7
2672522	SPREADABLE_BUTTER	cow	dairy	54186570	49928453	17885683	92.1417	35.8226	33.0076	86.3	71.4
2672581	SALTED_BUTTER	cow	dairy	27101690	25864916	3779835	95.4365	14.6138	13.9469	85.9	70.8
343481	SEMI_SKIMMED_MILK	cow	dairy	25466494	24199246	3524400	95.0239	14.5641	13.8394	85.5	70.3
1563918	SEMI_SKIMMED_MILK	cow	dairy	39736347	36380188	709016	91.5539	1.94891	1.7843	85.5	69.2
6520	MELON	melon	produce	43504088	40094515	755837	92.1626	1.88514	1.73739	85.3	29.6
2664798	LETTUCE	lettuce	produce	62252034	56420230	45902870	90.6319	81.3589	73.7371	84.7	73
343482	SEMI_SKIMMED_MILK	cow	dairy	23450187	22500784	3707200	95.9514	16.4759	15.8088	84.7	68
2672709	SEMI_SKIMMED_MILK	cow	dairy	36891970	33720360	781075	91.403	2.31633	2.1172	84.5	68.4
2664579	BANANAS	banana	produce	37586205	34152321	1732049	90.864	5.07154	4.6082	84.4	27.5
2664713	BANANAS	banana	produce	39003115	34455660	1604050	88.3408	4.6554	4.11262	83.9	26.4
343561	SEMI_SKIMMED_MILK	cow	dairy	27058541	25909037	566177	95.7518	2.18525	2.09242	83.7	67.5
343522	SEMI_SKIMMED_MILK	cow	dairy	30859148	29737329	3075012	96.3647	10.3406	9.96467	83.6	68.5
2672792	BANANAS	banana	produce	39953902	36803343	1613354	92.1145	4.38372	4.03804	83.5	29.1
6567	CUCUMBERS	cucumber	produce	55381637	50687554	33727747	91.5241	66.5405	60.9006	83.5	72.8
343423	SEMI_SKIMMED_MILK	cow	dairy	40905167	37337766	772131	91.2788	2.06796	1.88761	83.3	68.4
6635	BANANAS	banana	produce	19467897	18742165	874185	96.2722	4.66427	4.49039	83.2	28.2
2672599	SEMI_SKIMMED_MILK	cow	dairy	29371293	28452642	2419565	96.8723	8.50383	8.23786	83	66.5
2672481	WHOLE_MILK	cow	dairy	34713305	32964180	917356	94.9612	2.78289	2.64266	83	68.7
2664800	CUCUMBERS	cucumber	produce	25768090	24029484	19321792	93.2529	80.4087	74.9834	82.8	71.8
540914	SEMI_SKIMMED_MILK	cow	dairy	20077364	19466066	369992	96.9553	1.9007	1.84283	82.8	65
343435	WHOLE_MILK	cow	dairy	29763343	28130572	861095	94.5142	3.06106	2.89314	82.4	69.7
6438	BANANAS	banana	produce	25026036	24230213	1539908	96.82	6.35532	6.15322	82.3	26.8
2672355	SEMI_SKIMMED_MILK	cow	dairy	23368573	22162437	365284	94.8386	1.64821	1.56314	82.2	64.6
2685651	SEMI_SKIMMED_MILK	cow	dairy	25192903	24370545	809851	96.7358	3.32307	3.2146	82	65.5
2664549	TOMATOES	tomato	produce	60138621	56436411	48771170	93.8439	86.4179	81.0979	81.6	72
2664712	BANANAS	banana	produce	31780638	24759975	1727080	77.909	6.97529	5.43438	81.2	26.5
2672666	ORANGES	orange	produce	45816362	42864951	4847918	93.5582	11.3097	10.5812	81.1	23.8
343422	SEMI_SKIMMED_MILK	cow	dairy	26148022	24593962	455627	94.0567	1.8526	1.74249	81.1	64.5
343554	SEMI_SKIMMED_MILK	cow	dairy	33776301	30365382	680702	89.9014	2.2417	2.01532	80.8	68.1
343568	SEMI_SKIMMED_MILK	cow	dairy	44308434	40467829	493327	91.3321	1.21906	1.11339	79.5	65
6439	BANANAS	banana	produce	34473549	32409618	1433726	94.013	4.42377	4.15892	79.3	29.6
343539	ONE_PERCENT_MILK	cow	dairy	44038469	40968115	356980	93.028	0.871361	0.810609	79.1	63.2
343541	SEMI_SKIMMED_MILK	cow	dairy	38385582	34912468	818141	90.952	2.34341	2.13138	78.6	65.9
343475	SEMI_SKIMMED_MILK	cow	dairy	22711969	21803077	300615	95.9982	1.37877	1.3236	78.4	60
2672462	SKIMMED_MILK	cow	dairy	35151094	32499635	1372329	92.457	4.2226	3.90409	78.1	66.2
343525	SEMI_SKIMMED_MILK	cow	dairy	27651187	26454969	306522	95.6739	1.15866	1.10853	78	61.1
540952	SEMI_SKIMMED_MILK	cow	dairy	26842950	26181377	274044	97.5354	1.04671	1.02092	77.5	62
2672489	SEMI_SKIMMED_MILK	cow	dairy	30874161	29647976	465391	96.0284	1.56972	1.50738	77	62.8
6574	CUCUMBERS	cucumber	produce	45407155	40861642	4340965	89.9894	10.6236	9.56009	76.8	65.5
6536	APPLE_JUICE_PASTEURISED	apple	produce	16654083	12158190	4972442	73.0043	40.8979	29.8572	76.5	44.7
2664550	TOMATOES	tomato	produce	40069036	38523865	29874608	96.1437	77.5483	74.5578	76.4	67.8
2664586	ORANGES	orange	produce	33654841	32784931	1730643	97.4152	5.27878	5.14233	75.7	25.6
2672494	SEMI_SKIMMED_MILK	cow	dairy	41683145	38536629	286816	92.4513	0.744269	0.688086	75.5	61.8
2664537	AVOCADO	avocado	produce	45725262	42662347	1306833	93.3015	3.0632	2.85801	73.3	54.2
2664595	PEARS	pear	produce	32771054	31289329	23676206	95.4786	75.6686	72.2473	73.3	54.6
2664778	AVOCADO	avocado	produce	56020865	51395846	512609	91.7441	0.997374	0.915032	73.1	30.9
2664587	APPLES	apple	produce	14740352	14233708	12834849	96.5629	90.1722	87.0729	72.6	62.6
2672480	VANILLA_ICE_CREAM	cow	dairy	25094786	24446387	1056874	97.4162	4.32323	4.21153	72.2	60.9
343547	WHOLE_MILK	cow	dairy	37688349	36136724	324676	95.883	0.898466	0.861476	71.8	59.3
6345	BANANAS	banana	produce	28421816	27561144	2092935	96.9718	7.59379	7.36383	71.7	31.8
540946	WHOLE_MILK	cow	dairy	30275881	28961085	305675	95.6573	1.05547	1.00963	71.6	58.9
2664700	OLIVES_IN_BRINE	olive	produce	5077478	4266351	3231799	84.025	75.7509	63.6497	71.5	62.8
2664585	ORANGES	orange	produce	31513538	30753028	1796303	97.5867	5.84106	5.7001	71	24
2664598	WHITE_GRAPES	grape	produce	52447271	45890556	26935682	87.4985	58.6955	51.3576	71	54
6412	VANILLA_ICE_CREAM	cow	dairy	29273661	28055017	4529761	95.8371	16.146	15.4738	70.6	58.6
2672490	SEMI_SKIMMED_MILK	cow	dairy	40867129	37954001	172244	92.8717	0.453823	0.421473	70	55.8
2664758	PLUMS	plum	produce	36180546	33396374	26911336	92.3048	80.5816	74.3807	69.5	53.4
2664666	STRAWBERRIES	strawberry	produce	32240976	30427346	15782164	94.3748	51.8684	48.9506	69.4	40
2672607	WHOLE_MILK	cow	dairy	22951562	22249372	174598	96.9406	0.784732	0.760724	68.8	53.8
2664788	PEACHES	peach	produce	42545163	38294365	31928022	90.0087	83.3752	75.045	68.6	49.9
2672503	WHOLE_MILK	cow	dairy	22597008	21526658	162712	95.2633	0.755863	0.72006	68.6	53.1
2664541	GRAPEFRUIT	orange	produce	45734880	42857768	8661491	93.7092	20.2099	18.9385	68.1	40.1
343496	SEMI_SKIMMED_MILK	cow	dairy	22638082	21421492	210550	94.6259	0.982891	0.93007	67.6	54.6
2672467	SEMI_SKIMMED_MILK	cow	dairy	28221853	26813852	237199	95.011	0.884614	0.84048	67.5	53.5
2664457	PEARS	pear	produce	49239486	43250511	33134430	87.837	76.6105	67.2924	67.4	50.7
343579	SEMI_SKIMMED_MILK	cow	dairy	24521843	23154929	169802	94.4257	0.73333	0.692452	67.2	53.5
2664577	ORANGES	orange	produce	32264695	31164803	3130934	96.591	10.0464	9.7039	66.8	42.1
6566	BLACK_GRAPES	grape	produce	25772674	23809412	15794078	92.3824	66.3354	61.2823	66.7	48.1
2685919	PEARS	pear	produce	34674042	31674743	25446696	91.35	80.3375	73.3883	66.5	53.2
6297	WHITE_GRAPES	grape	produce	29415232	27646620	16227687	93.9874	58.6968	55.1676	66.2	51.8
6620	RASPBERRIES	black_raspberry	produce	41521805	38743014	10512581	93.3076	27.1341	25.3182	65.6	52.4
343530	WHOLE_MILK	cow	dairy	34896660	33162767	182853	95.0313	0.55138	0.523984	65.5	52.5
2664773	TOMATOES	tomato	produce	27599809	26507548	9321712	96.0425	35.1663	33.7746	65	56.7
2664660	APPLES	apple	produce	39658883	35246849	26707933	88.875	75.774	67.3441	64	49.2
6568	BANANAS	banana	produce	25343136	24711584	16699120	97.508	67.5761	65.8921	64	33.7
2664623	SMALL_CITRUS	orange	produce	18287094	17719683	1889159	96.8972	10.6614	10.3306	63.9	41.6
540929	SEMI_SKIMMED_MILK	cow	dairy	24693814	24170558	667715	97.881	2.76251	2.70398	63.8	55.4
343490	WHOLE_MILK	cow	dairy	29688912	28381630	147502	95.5967	0.519709	0.496825	63.6	49.8
2672544	APPLES	apple	produce	24875223	23736931	19972830	95.424	84.1424	80.2921	63.1	48.5
6647	APPLES	apple	produce	33104814	31198815	26592338	94.2425	85.2351	80.3277	63.1	49.8
2672789	AVOCADO	avocado	produce	46615306	42971944	482597	92.1842	1.12305	1.03528	62.4	26.2
2672645	WHOLE_MILK	cow	dairy	30988102	28787723	121037	92.8993	0.420447	0.390592	62.4	48.9
6658	APPLES	apple	produce	39932046	37238509	30541231	93.2547	82.0152	76.483	61.8	51.7
343328	WHOLE_MILK	cow	dairy	43595250	40782696	210644	93.5485	0.516503	0.483181	61.8	52.1
6573	SMALL_CITRUS	orange	produce	20963342	20099899	744380	95.8812	3.7034	3.55087	61.7	24.8
2664679	APPLES	apple	produce	34842791	30711380	25120760	88.1427	81.7963	72.0974	61.2	49.2
2672786	APPLES	apple	produce	29090584	27770690	23000317	95.4628	82.8223	79.0645	60.4	47.2
2672795	APPLES	apple	produce	32065266	30168523	24226836	94.0847	80.305	75.5548	60.1	50.8
2685916	BLACK_GRAPES	grape	produce	34826727	31660217	19315644	90.9078	61.0092	55.4621	60.1	42.6
6607	APPLES	apple	produce	37267513	35112461	26767999	94.2173	76.235	71.8266	60	48.8
2664590	APPLES	apple	produce	16518199	15534542	12164345	94.045	78.3051	73.6421	58.5	50.5
6657	PEARS	pear	produce	37837048	34018220	24551334	89.9072	72.1711	64.887	57.8	45
6513	SMALL_CITRUS	orange	produce	35590778	33548325	1706907	94.2613	5.08791	4.79592	57.8	17.6
2672705	SEMI_SKIMMED_MILK	cow	dairy	39531651	36431223	176379	92.1571	0.484142	0.446172	57.3	45.7
343654	SEMI_SKIMMED_MILK	cow	dairy	26916250	26028394	148483	96.7014	0.570465	0.551648	57	44
2664540	CHERRY_TOMATOES	tomato	produce	37665660	35640646	13073164	94.6237	36.6805	34.7084	56.8	48.3
6472	TOMATOES	tomato	produce	8433991	7970490	1142936	94.5044	14.3396	13.5515	56.6	46.7
380924	SEMI_SKIMMED_MILK	cow	dairy	2218374	2171478	26827	97.886	1.23543	1.20931	56.4	46.5
2685921	ORANGES	orange	produce	24728488	23606332	1814427	95.4621	7.68619	7.3374	55.5	20.9
2664748	APPLES	apple	produce	33142530	31160593	25132000	94.02	80.6532	75.8301	55.3	46.6
2664702	PLUMS	plum	produce	40921737	37488050	30385387	91.6091	81.0535	74.2524	55.2	42.5
2664747	APPLES	apple	produce	36755581	34066277	27794462	92.6833	81.5894	75.6197	54.7	46.1
2672466	SEMI_SKIMMED_MILK	cow	dairy	33877242	32305563	221102	95.3607	0.684408	0.652656	54.1	44
343305	APPLES	apple	produce	42511738	39673349	32696116	93.3233	82.4133	76.9108	53.9	46.8
2672720	SMALL_CITRUS	orange	produce	34556749	33175011	1698297	96.0015	5.11921	4.91452	53.7	22.5
2672824	KIWI_FRUIT	kiwi	produce	39513604	36843462	842968	93.2425	2.28797	2.13336	52.8	27.8
2664691	BLUEBERRIES	blueberry	produce	39442120	36327623	22900133	92.1036	63.0378	58.0601	52.6	38.6
2664694	BLUEBERRIES	blueberry	produce	34894077	30220198	19740907	86.6055	65.3236	56.5738	51.7	37.8
2672488	SEMI_SKIMMED_MILK	cow	dairy	30178292	29339301	253706	97.2199	0.864731	0.84069	51.3	43.2
2664725	KIWI_FRUIT	kiwi	produce	41357177	38346392	1057819	92.72	2.75859	2.55776	50	24.3
6651	CARROTS	carrot	produce	29964909	28003250	860300	93.4535	3.07214	2.87102	49.8	26.4
2664626	TOMATOES	tomato	produce	33064029	30281111	2793648	91.5832	9.22571	8.44921	49.7	36.2
2664546	CHERRY_TOMATOES	tomato	produce	35884043	34354113	10254835	95.7365	29.8504	28.5777	49.4	36.8
6554	PINEAPPLE	pineapple	produce	67634821	62627712	698817	92.5968	1.11583	1.03322	49.1	18.9
6406	NECTARINES	peach	produce	10024424	9522635	8249303	94.9943	86.6284	82.292	48.7	34.9
2672556	SEMI_SKIMMED_MILK	cow	dairy	33583756	30941402	96747	92.132	0.312678	0.288077	48.5	37
2664680	TOMATOES	tomato	produce	28981643	27313683	1425538	94.2448	5.21914	4.91876	48	39.6
6534	PEARS	pear	produce	37802617	35472995	30101933	93.8374	84.8587	79.6292	47.3	40.7
6463	WATERMELON	watermelon	produce	29837548	28388180	114434	95.1425	0.403104	0.383523	47.2	21.1
2672752	SEMI_SKIMMED_MILK	cow	dairy	47849813	43531765	142659	90.9758	0.327712	0.298139	46.4	34.7
2664783	APPLES	apple	produce	22275875	19758936	15118529	88.7011	76.5149	67.8695	45.4	38.5
6480	APPLE_JUICE_PASTEURISED	apple	produce	41030686	36865019	6850621	89.8474	18.583	16.6963	45	40.3
6640	MANGOES	mango	produce	44806127	42096844	232867	93.9533	0.55317	0.519721	44.5	12.7
2672587	SKIMMED_MILK	cow	dairy	30886000	28628543	92779	92.691	0.324079	0.300392	44.5	32.9
2664571	RAISINS	grape	produce	10408976	8774539	2892483	84.2978	32.9645	27.7884	43.1	26.7
6511	ICEBERG_LETTUCE	lettuce	produce	47663411	44205081	1846181	92.7443	4.1764	3.87337	41.8	37.6
2664718	WHITE_ONIONS	onion	produce	29300442	27375882	27297815	93.4316	99.7148	93.1652	41.2	34.9
343497	SEMI_SKIMMED_MILK	cow	dairy	31006346	29731296	132270	95.8878	0.444885	0.42659	41	30.2
343390	SEMI_SKIMMED_MILK	cow	dairy	39826208	36598419	142426	91.8953	0.389159	0.357619	40.2	31.4
2664719	WHITE_ONIONS	onion	produce	37140296	34822304	34688559	93.7588	99.6159	93.3987	38.6	32.2
2664770	HAM_NOT_SMOKED	pig	meat	46357400	43015068	126600	92.7901	0.294315	0.273096	38.4	26.1
2672565	SEMI_SKIMMED_MILK	cow	dairy	30868693	28692426	119820	92.9499	0.417601	0.38816	38	28.9
343473	SEMI_SKIMMED_MILK	cow	dairy	23303467	22504130	80850	96.5699	0.359267	0.346944	37.4	27.3
343387	SEMI_SKIMMED_MILK	cow	dairy	45169639	41730308	115508	92.3857	0.276796	0.25572	37.4	27
2664594	WHITE_ONIONS	onion	produce	58270848	53193371	53006657	91.2864	99.649	90.966	37.3	27.9
2672433	KIWI_FRUIT	kiwi	produce	26150518	24395052	832587	93.2871	3.41293	3.18383	37.1	18.2
2672546	HAM_NOT_SMOKED	pig	meat	51231918	47443606	126587	92.6056	0.266816	0.247086	36.9	25.1
2672826	HAM_NOT_SMOKED	pig	meat	46453431	42989395	142868	92.543	0.332333	0.307551	36	24.4
6628	BANANAS	banana	produce	10646497	10311957	1333535	96.8577	12.9319	12.5256	35.1	13.9
2672831	KIWI_FRUIT	kiwi	produce	45299420	42193835	1563940	93.1443	3.70656	3.45245	35	19.1
2664542	CORNED_BEEF	cow	meat	51722545	44473430	164980	85.9846	0.370963	0.318971	33.4	23.1
343498	SEMI_SKIMMED_MILK	cow	dairy	26300156	25335673	102431	96.3328	0.404296	0.389469	33.4	23.9
6400	APPLES	apple	produce	9701236	9132122	5721364	94.1336	62.651	58.9756	33	26.1
343447	SEMI_SKIMMED_MILK	cow	dairy	23456256	22411098	83241	95.5442	0.371428	0.354878	32.7	23.4
343573	SEMI_SKIMMED_MILK	cow	dairy	29622758	28710346	155373	96.9199	0.541174	0.524506	32.6	25.7
343501	WHOLE_MILK	cow	dairy	47089168	42840475	140180	90.9773	0.327214	0.297691	30.3	21.8
2664554	MANGOES	mango	produce	30982614	29539390	298453	95.3418	1.01036	0.963292	30.1	11
380925	WHOLE_MILK	cow	dairy	26001641	24406339	68040	93.8646	0.27878	0.261676	29.9	20.4
2664786	MANGOES	mango	produce	28858624	27761106	355177	96.1969	1.27941	1.23075	29.5	13
540960	SEMI_SKIMMED_MILK	cow	dairy	29685914	28734476	99196	96.795	0.345216	0.334152	27.8	17.7
2672825	CORNED_BEEF	cow	meat	25981701	17302287	3971143	66.5941	22.9515	15.2844	27.7	23.5
343418	SEMI_SKIMMED_MILK	cow	dairy	29849739	28410763	112161	95.1793	0.394783	0.375752	27.4	20
6510	ICEBERG_LETTUCE	lettuce	produce	47994461	29985961	479752	62.478	1.59992	0.999599	26.9	20.4
2685652	WHOLE_MILK	cow	dairy	14736001	14228473	65961	96.5559	0.463585	0.447618	26.4	18.1
343540	WHOLE_MILK	cow	dairy	26291740	25557781	82503	97.2084	0.32281	0.313798	26.2	15.9
2672511	WHOLE_MILK	cow	dairy	21127401	20282680	38261	96.0018	0.188639	0.181097	25.3	13.3
2447866	WHOLE_MILK	cow	dairy	23345260	22260077	43548	95.3516	0.195633	0.186539	23.9	12.6
2672600	WHOLE_MILK	cow	dairy	28636629	27812139	73757	97.1209	0.265197	0.257562	23.5	15.3
540920	SEMI_SKIMMED_MILK	cow	dairy	16331572	15499199	47468	94.9033	0.306261	0.290652	23.3	13.6
2672555	SEMI_SKIMMED_MILK	cow	dairy	22818457	22034568	43477	96.5647	0.197313	0.190534	23.2	12.3
2672653	SKIMMED_MILK	cow	dairy	29833606	28323283	120455	94.9375	0.425286	0.403756	23.1	17.2
6379	LETTUCE	lettuce	produce	53242940	49058804	1134659	92.1414	2.31285	2.1311	22.9	19.6
2672529	SKIMMED_MILK	cow	dairy	29003805	26936460	52069	92.8722	0.193303	0.179525	22.8	11.1
6519	LETTUCE	lettuce	produce	46991395	43336500	420418	92.2222	0.970124	0.89467	22.6	17.4
343449	WHOLE_MILK	cow	dairy	33729248	31115859	48650	92.2519	0.156351	0.144237	22.1	11
343369	SEMI_SKIMMED_MILK	cow	dairy	21213926	20119514	41214	94.8411	0.204846	0.194278	21.6	10.8
2672551	SEMI_SKIMMED_MILK	cow	dairy	42526190	39112383	68272	91.9725	0.174553	0.160541	21.6	11.4
540396	WHOLE_MILK	cow	dairy	40155151	37286475	72288	92.856	0.193872	0.180022	21.6	11.7
2672487	SEMI_SKIMMED_MILK	cow	dairy	34239156	32561443	85825	95.1	0.263579	0.250663	21.2	11.2
558553	SEMI_SKIMMED_MILK	cow	dairy	19944063	19163669	56765	96.0871	0.296212	0.284621	20.7	10.4
2672510	WHOLE_MILK	cow	dairy	25995397	24904010	46434	95.8016	0.186452	0.178624	20.5	10.2
2685695	SKIMMED_MILK	cow	dairy	42033830	38997522	59493	92.7765	0.152556	0.141536	20.4	11.8
2672485	WHOLE_MILK	cow	dairy	24853159	24193108	66301	97.3442	0.274049	0.266771	20.2	10.4
343332	SEMI_SKIMMED_MILK	cow	dairy	37009968	34200427	68374	92.4087	0.199921	0.184745	20.1	10.8
343510	WHOLE_MILK	cow	dairy	23057183	22345601	54439	96.9138	0.243623	0.236104	19.9	10.2
540958	WHOLE_MILK	cow	dairy	8219991	7917163	26618	96.316	0.336206	0.32382	19.8	10.4
343429	WHOLE_MILK	cow	dairy	34297322	32056592	63250	93.4667	0.197307	0.184417	19.7	9.4
343333	SEMI_SKIMMED_MILK	cow	dairy	27299721	26460758	66374	96.9268	0.250839	0.243131	19.5	11
343438	SEMI_SKIMMED_MILK	cow	dairy	30913853	29517930	96648	95.4845	0.327421	0.312637	19.5	11.1
2672655	WHOLE_MILK	cow	dairy	31461708	28532742	70017	90.6904	0.245392	0.222547	19.5	11.3
2672781	WHOLE_MILK	cow	dairy	43534520	39725705	77682	91.251	0.195546	0.178438	19.5	10.2
2672660	SKIMMED_MILK	cow	dairy	29451247	27393267	67329	93.0122	0.245787	0.228612	19.4	11.6
2672712	SEMI_SKIMMED_MILK	cow	dairy	28434951	26552182	61291	93.3787	0.230832	0.215548	19.2	9.9
2672614	SEMI_SKIMMED_MILK	cow	dairy	29715831	27391186	54703	92.1771	0.19971	0.184087	19	10.9
540421	SEMI_SKIMMED_MILK	cow	dairy	29944451	28091902	59021	93.8134	0.2101	0.197102	18.5	9.8
2672585	WHOLE_MILK	cow	dairy	32708489	30053232	55870	91.8821	0.185903	0.170812	18.4	8.7
343474	SEMI_SKIMMED_MILK	cow	dairy	23750025	22604746	54983	95.1778	0.243237	0.231507	18.2	10
343431	SEMI_SKIMMED_MILK	cow	dairy	37577929	34347688	53924	91.4039	0.156995	0.143499	18.2	10.2
343523	WHOLE_MILK	cow	dairy	29226005	27951143	66965	95.6379	0.239579	0.229128	18.1	9.1
2664581	TOMATOES	tomato	produce	36755664	34262482	1266271	93.2169	3.69579	3.4451	17.6	12.8
343562	WHOLE_MILK	cow	dairy	24889596	24105384	72557	96.8492	0.300999	0.291515	17.6	8.8
540395	WHOLE_MILK	cow	dairy	34430889	33077254	66777	96.0685	0.201882	0.193945	17.2	9.2
343605	WHOLE_MILK	cow	dairy	45481453	41750513	100240	91.7968	0.240093	0.220398	17.1	8.8
343655	SEMI_SKIMMED_MILK	cow	dairy	29534941	28476644	76128	96.4168	0.267335	0.257756	16.9	9.5
343414	WHOLE_MILK	cow	dairy	32362126	30292611	99271	93.6051	0.327707	0.306751	16.9	8.8
2672397	SEMI_SKIMMED_MILK	cow	dairy	30578770	29032555	74900	94.9435	0.257986	0.244941	16.8	8.2
2672659	SKIMMED_MILK	cow	dairy	34519290	32213939	75519	93.3216	0.23443	0.218773	16.7	9.4
343371	SEMI_SKIMMED_MILK	cow	dairy	26834254	24750812	49280	92.2359	0.199105	0.183646	16.1	7.8
381154	WHOLE_MILK	cow	dairy	33970387	32750810	73634	96.4099	0.224831	0.216759	15.8	7.9
2672542	WHOLE_MILK	cow	dairy	36520000	33672619	80999	92.2032	0.240549	0.221794	15.6	8.7
343370	SEMI_SKIMMED_MILK	cow	dairy	24905758	24085985	81164	96.7085	0.336976	0.325884	15.1	7.8
343492	WHOLE_MILK	cow	dairy	25136730	24071752	60334	95.7633	0.250642	0.240023	14.8	7.2
343436	SEMI_SKIMMED_MILK	cow	dairy	30117570	28675356	77837	95.2114	0.271442	0.258444	14.7	7.6
540947	SEMI_SKIMMED_MILK	cow	dairy	32957984	31493592	73611	95.5568	0.233733	0.223348	14	7.7
343531	SEMI_SKIMMED_MILK	cow	dairy	2541309	2449583	13251	96.3906	0.540949	0.521424	13	10.7
343415	SEMI_SKIMMED_MILK	cow	dairy	36656495	34318421	111123	93.6217	0.3238	0.303147	12.6	6
540945	WHOLE_MILK	cow	dairy	31018599	29677831	102319	95.6775	0.344766	0.329863	12.3	7.1
2664551	TOMATOES	tomato	produce	41769757	38862689	731148	93.0403	1.88136	1.75042	11.8	5.9
1563916	FAT_SPREAD	cow	dairy	40747	38729	21311	95.0475	55.0259	52.3008	7.7	6.4
2672401	REDUCED_FAT_SPREAD	cow	dairy	30619	28357	13040	92.6124	45.9851	42.5879	3.1	2.2
2672554	REDUCED_FAT_SPREAD	cow	dairy	30336	27819	8938	91.7029	32.1291	29.4633	1	0.7
				3.30818e+07
				8468951342	7870058302	92.9284

## Sheet: column_keys
SampleID
Food_Category	specific food
Genome	genome used for filtering food 'host' DNA reads from metagenomics data
Food_Type	either 'meat', 'dairy' or 'produce'
reads_raw	original number of metagenomics reads (strictly, read-pairs)
reads_post_QC	number of reads remaining after routine quality-control
reads_post_host_filter	number of reads remaining after routine quality-control + host-filtering
reads_qc_pc	reads_post_QC as a percentage of reads_raw
reads_filter_pc	reads_post_host_filter as a percentage of reads_post_QC
reads_total_pc	reads_post_host_filter as a percentage of reads_raw
backmap_pc	percentage of assembly input reads (i.e. reads_post_host_filter) back-mapped to assembled contigs
