# Supplementary material for: Metagenomic Analysis of Ready-to-Eat Foods on Retail Sale in the UK Identifies Diverse Genes Related to Antimicrobial Resistance
Source: Microorganisms. 2025 Jul 29;13(8):1766. doi: 10.3390/microorganisms13081766 (PMC12388329; doi:10.3390/microorganisms13081766)
Supplement: Supplementary file 1 [file microorganisms-13-01766-s001.zip › Supplementary Information S3.xlsx]

## Sheet: Sheet1
sample_id	arg	aro	AMR_gene_family	drug_class
6297	Klebsiella_pneumoniae_KpnG	3004588	major facilitator superfamily (MFS) antibiotic efflux pump	aminoglycoside antibiotic;carbapenem;cephalosporin;fluoroquinolone antibiotic;macrolide antibiotic;penam;penem;peptide antibiotic
6297	Klebsiella_pneumoniae_KpnH	3004597	major facilitator superfamily (MFS) antibiotic efflux pump	aminoglycoside antibiotic;carbapenem;cephalosporin;fluoroquinolone antibiotic;macrolide antibiotic;penam;penem;peptide antibiotic
6297	tolC	3000237	ATP-binding cassette (ABC) antibiotic efflux pump;major facilitator superfamily (MFS) antibiotic efflux pump;resistance-nodulation-cell division (RND) antibiotic efflux pump	aminocoumarin antibiotic;aminoglycoside antibiotic;carbapenem;cephalosporin;cephamycin;fluoroquinolone antibiotic;glycylcycline;macrolide antibiotic;penam;penem;peptide antibiotic;phenicol antibiotic;rifamycin antibiotic;tetracycline antibiotic;triclosan
6297	adeF	3000777	resistance-nodulation-cell division (RND) antibiotic efflux pump	fluoroquinolone antibiotic;tetracycline antibiotic
6297	acrF	3000502	resistance-nodulation-cell division (RND) antibiotic efflux pump	cephalosporin;cephamycin;fluoroquinolone antibiotic;penam
6297	mdtM	3001214	major facilitator superfamily (MFS) antibiotic efflux pump	acridine dye;fluoroquinolone antibiotic;lincosamide antibiotic;nucleoside antibiotic;phenicol antibiotic
6297	acrB	3000216	resistance-nodulation-cell division (RND) antibiotic efflux pump	cephalosporin;fluoroquinolone antibiotic;glycylcycline;penam;phenicol antibiotic;rifamycin antibiotic;tetracycline antibiotic;triclosan
6297	Acinetobacter_baumannii_AbaQ	3004574	major facilitator superfamily (MFS) antibiotic efflux pump	fluoroquinolone antibiotic
6297	emrR	3000516	major facilitator superfamily (MFS) antibiotic efflux pump	fluoroquinolone antibiotic
6297	QnrB8	3002722	quinolone resistance protein (qnr)	fluoroquinolone antibiotic
6297	emrB	3000074	major facilitator superfamily (MFS) antibiotic efflux pump	fluoroquinolone antibiotic
6297	CRP	3000518	resistance-nodulation-cell division (RND) antibiotic efflux pump	fluoroquinolone antibiotic;macrolide antibiotic;penam
6297	smeE	3003056	resistance-nodulation-cell division (RND) antibiotic efflux pump	fluoroquinolone antibiotic;macrolide antibiotic;phenicol antibiotic;tetracycline antibiotic
6297	emrA	3000027	major facilitator superfamily (MFS) antibiotic efflux pump	fluoroquinolone antibiotic
6297	H-NS	3000676	major facilitator superfamily (MFS) antibiotic efflux pump;resistance-nodulation-cell division (RND) antibiotic efflux pump	cephalosporin;cephamycin;fluoroquinolone antibiotic;macrolide antibiotic;penam;tetracycline antibiotic
6297	mdtH	3001216	major facilitator superfamily (MFS) antibiotic efflux pump	fluoroquinolone antibiotic
6297	acrE	3000499	resistance-nodulation-cell division (RND) antibiotic efflux pump	cephalosporin;cephamycin;fluoroquinolone antibiotic;penam
6297	mexW	3003031	resistance-nodulation-cell division (RND) antibiotic efflux pump	acridine dye;fluoroquinolone antibiotic;macrolide antibiotic;phenicol antibiotic;tetracycline antibiotic
6297	AxyY	3004144	resistance-nodulation-cell division (RND) antibiotic efflux pump	aminoglycoside antibiotic;cephalosporin;fluoroquinolone antibiotic;macrolide antibiotic
6297	smeF	3003057	resistance-nodulation-cell division (RND) antibiotic efflux pump	fluoroquinolone antibiotic;macrolide antibiotic;phenicol antibiotic;tetracycline antibiotic
6297	Enterobacter_cloacae_acrA	3004042	resistance-nodulation-cell division (RND) antibiotic efflux pump	cephalosporin;fluoroquinolone antibiotic;glycylcycline;penam;phenicol antibiotic;rifamycin antibiotic;tetracycline antibiotic;triclosan
6297	Escherichia_coli_acrA	3004043	resistance-nodulation-cell division (RND) antibiotic efflux pump	cephalosporin;fluoroquinolone antibiotic;glycylcycline;penam;phenicol antibiotic;rifamycin antibiotic;tetracycline antibiotic;triclosan
6297	Pseudomonas_aeruginosa_soxR	3004107	ATP-binding cassette (ABC) antibiotic efflux pump;major facilitator superfamily (MFS) antibiotic efflux pump;resistance-nodulation-cell division (RND) antibiotic efflux pump	acridine dye;cephalosporin;fluoroquinolone antibiotic;glycylcycline;penam;phenicol antibiotic;rifamycin antibiotic;tetracycline antibiotic;triclosan
6297	MexD	3000801	resistance-nodulation-cell division (RND) antibiotic efflux pump	aminocoumarin antibiotic;aminoglycoside antibiotic;cephalosporin;diaminopyrimidine antibiotic;fluoroquinolone antibiotic;macrolide antibiotic;penam;phenicol antibiotic;tetracycline antibiotic
6297	OprN	3000805	resistance-nodulation-cell division (RND) antibiotic efflux pump	diaminopyrimidine antibiotic;fluoroquinolone antibiotic;phenicol antibiotic
6297	patA	3000024	ATP-binding cassette (ABC) antibiotic efflux pump	fluoroquinolone antibiotic
6297	PmpM	3004077	multidrug and toxic compound extrusion (MATE) transporter	aminoglycoside antibiotic;benzalkonium chloride;fluoroquinolone antibiotic
6297	bmr	3003007	major facilitator superfamily (MFS) antibiotic efflux pump	acridine dye;fluoroquinolone antibiotic;nucleoside antibiotic;phenicol antibiotic
6297	gadX	3000508	resistance-nodulation-cell division (RND) antibiotic efflux pump	fluoroquinolone antibiotic;macrolide antibiotic;penam
6297	smeD	3003055	resistance-nodulation-cell division (RND) antibiotic efflux pump	fluoroquinolone antibiotic;macrolide antibiotic;phenicol antibiotic;tetracycline antibiotic
6297	Klebsiella_pneumoniae_acrA	3004041	resistance-nodulation-cell division (RND) antibiotic efflux pump	cephalosporin;fluoroquinolone antibiotic;glycylcycline;penam;phenicol antibiotic;rifamycin antibiotic;tetracycline antibiotic;triclosan
6297	mdtF	3000796	resistance-nodulation-cell division (RND) antibiotic efflux pump	fluoroquinolone antibiotic;macrolide antibiotic;penam
6297	patB	3000025	ATP-binding cassette (ABC) antibiotic efflux pump	fluoroquinolone antibiotic
6297	Klebsiella_pneumoniae_OmpK37	3004122	General Bacterial Porin with reduced permeability to beta-lactams	carbapenem;cephalosporin;cephamycin;monobactam;penam;penem
6297	ACT-29	3001849	ACT beta-lactamase	carbapenem;cephalosporin;cephamycin;penam
6297	MSI-OXA	3003719	MSI-OXA family beta-lactamase	carbapenem
6297	clbA	3002814	Cfr 23S ribosomal RNA methyltransferase	lincosamide antibiotic;oxazolidinone antibiotic;phenicol antibiotic;pleuromutilin antibiotic;streptogramin antibiotic
6297	rphB	3003992	rifampin phosphotransferase	rifamycin antibiotic
6297	tet(45)	3003196	major facilitator superfamily (MFS) antibiotic efflux pump	tetracycline antibiotic
6297	lmrB	3002813	ATP-binding cassette (ABC) antibiotic efflux pump	lincosamide antibiotic
6297	mdtC	3000794	resistance-nodulation-cell division (RND) antibiotic efflux pump	aminocoumarin antibiotic
6297	tet(C)	3000167	major facilitator superfamily (MFS) antibiotic efflux pump	tetracycline antibiotic
6297	mdtB	3000793	resistance-nodulation-cell division (RND) antibiotic efflux pump	aminocoumarin antibiotic
6297	sul1	3000410	sulfonamide resistant sul	sulfonamide antibiotic;sulfone antibiotic
6297	CTX-M-50	3001912	CTX-M beta-lactamase	cephalosporin
6297	AAC(3)-IIb	3002534	AAC(3)	aminoglycoside antibiotic
6297	cpxA	3000830	resistance-nodulation-cell division (RND) antibiotic efflux pump	aminocoumarin antibiotic;aminoglycoside antibiotic
6297	aadA24	3002621	ANT(3'')	aminoglycoside antibiotic
6297	msbA	3003950	ATP-binding cassette (ABC) antibiotic efflux pump	nitroimidazole antibiotic
6297	acrD	3000491	resistance-nodulation-cell division (RND) antibiotic efflux pump	aminoglycoside antibiotic
6297	eptA	3003576	pmr phosphoethanolamine transferase	peptide antibiotic
6297	pmrF	3003578	pmr phosphoethanolamine transferase	peptide antibiotic
6297	smeB	3003052	resistance-nodulation-cell division (RND) antibiotic efflux pump	aminoglycoside antibiotic;cephalosporin;cephamycin;penam
6297	arnA	3002985	pmr phosphoethanolamine transferase	peptide antibiotic
6297	CTX-M-69	3001930	CTX-M beta-lactamase	cephalosporin
6297	rmtF	3002666	16S rRNA methyltransferase (G1405)	aminoglycoside antibiotic
6297	smeS	3003067	resistance-nodulation-cell division (RND) antibiotic efflux pump	aminoglycoside antibiotic;cephalosporin;cephamycin;penam
6297	Escherichia_coli_ampH	3004612	ampC-type beta-lactamase	cephalosporin;penam
6297	bacA	3002986	undecaprenyl pyrophosphate related proteins	peptide antibiotic
6297	MuxB	3004074	resistance-nodulation-cell division (RND) antibiotic efflux pump	aminocoumarin antibiotic;macrolide antibiotic;monobactam;tetracycline antibiotic
6297	mel	3000616	ABC-F ATP-binding cassette ribosomal protection protein	lincosamide antibiotic;macrolide antibiotic;oxazolidinone antibiotic;phenicol antibiotic;pleuromutilin antibiotic;streptogramin antibiotic;tetracycline antibiotic
6297	vmlR	3004476	ABC-F ATP-binding cassette ribosomal protection protein	lincosamide antibiotic;macrolide antibiotic;oxazolidinone antibiotic;phenicol antibiotic;pleuromutilin antibiotic;streptogramin antibiotic;tetracycline antibiotic
6297	TriC	3003681	resistance-nodulation-cell division (RND) antibiotic efflux pump	triclosan
6297	smeA	3003051	resistance-nodulation-cell division (RND) antibiotic efflux pump	aminoglycoside antibiotic;cephalosporin;cephamycin;penam
6297	tet(Z)	3000183	major facilitator superfamily (MFS) antibiotic efflux pump	tetracycline antibiotic
6297	mdtN	3003548	major facilitator superfamily (MFS) antibiotic efflux pump	acridine dye;nucleoside antibiotic
6297	baeR	3000828	resistance-nodulation-cell division (RND) antibiotic efflux pump	aminocoumarin antibiotic;aminoglycoside antibiotic
6297	emrK	3000206	major facilitator superfamily (MFS) antibiotic efflux pump	tetracycline antibiotic
6297	mexK	3003693	resistance-nodulation-cell division (RND) antibiotic efflux pump	macrolide antibiotic;tetracycline antibiotic;triclosan
6297	RbpA	3000245	RbpA bacterial RNA polymerase-binding protein	rifamycin antibiotic
6297	baeS	3000829	resistance-nodulation-cell division (RND) antibiotic efflux pump	aminocoumarin antibiotic;aminoglycoside antibiotic
6297	mtrA	3000816	resistance-nodulation-cell division (RND) antibiotic efflux pump	macrolide antibiotic;penam
6297	smeC	3003053	resistance-nodulation-cell division (RND) antibiotic efflux pump	aminoglycoside antibiotic;cephalosporin;cephamycin;penam
6297	tet(42)	3000572	major facilitator superfamily (MFS) antibiotic efflux pump	tetracycline antibiotic
6297	yojI	3003952	ATP-binding cassette (ABC) antibiotic efflux pump	peptide antibiotic
6297	tet(K)	3000178	major facilitator superfamily (MFS) antibiotic efflux pump	tetracycline antibiotic
6297	Escherichia_coli_ampC1_beta-lactamase	3004611	ampC-type beta-lactamase	cephalosporin;penam
6297	vanRO	3002930	glycopeptide resistance gene cluster;vanR	glycopeptide antibiotic
6297	ErmX	3000596	Erm 23S ribosomal RNA methyltransferase	lincosamide antibiotic;macrolide antibiotic;streptogramin antibiotic
6297	BcI	3002877	Bc beta-lactamase	cephalosporin;penam
6297	ErmE	3000326	Erm 23S ribosomal RNA methyltransferase	lincosamide antibiotic;macrolide antibiotic;streptogramin antibiotic
6297	Pseudomonas_aeruginosa_emrE	3004038	small multidrug resistance (SMR) antibiotic efflux pump	aminoglycoside antibiotic
6297	catI	3002683	chloramphenicol acetyltransferase (CAT)	phenicol antibiotic
6297	kdpE	3003841	kdpDE	aminoglycoside antibiotic
6297	mdtA	3000792	resistance-nodulation-cell division (RND) antibiotic efflux pump	aminocoumarin antibiotic
6297	sul2	3000412	sulfonamide resistant sul	sulfonamide antibiotic;sulfone antibiotic
6297	ugd	3003577	pmr phosphoethanolamine transferase	peptide antibiotic
6297	dfrA14	3002859	trimethoprim resistant dihydrofolate reductase dfr	diaminopyrimidine antibiotic
6297	mdtG	3001329	major facilitator superfamily (MFS) antibiotic efflux pump	fosfomycin
6297	Klebsiella_pneumoniae_KpnF	3004583	major facilitator superfamily (MFS) antibiotic efflux pump	aminoglycoside antibiotic;cephalosporin;macrolide antibiotic;peptide antibiotic;rifamycin antibiotic;tetracycline antibiotic
6297	lnuA	3002835	lincosamide nucleotidyltransferase (LNU)	lincosamide antibiotic
6297	mdtO	3003549	major facilitator superfamily (MFS) antibiotic efflux pump	acridine dye;nucleoside antibiotic
6297	MuxC	3004075	resistance-nodulation-cell division (RND) antibiotic efflux pump	aminocoumarin antibiotic;macrolide antibiotic;monobactam;tetracycline antibiotic
6297	oleC	3003748	ATP-binding cassette (ABC) antibiotic efflux pump	macrolide antibiotic
6297	efpA	3003955	major facilitator superfamily (MFS) antibiotic efflux pump	isoniazid;rifamycin antibiotic
6297	rphA	3000444	rifampin phosphotransferase	rifamycin antibiotic
6297	SRT-2	3002494	SRT beta-lactamase	cephalosporin
6297	Bacillus_subtilis_mprF	3003324	defensin resistant mprF	peptide antibiotic
6297	CMY-119	3002130	CMY beta-lactamase	cephamycin
6297	lmrD	3002882	ATP-binding cassette (ABC) antibiotic efflux pump	lincosamide antibiotic
6297	mphC	3000319	macrolide phosphotransferase (MPH)	macrolide antibiotic
6297	AAC(6')-Ib7	3002578	AAC(6')	aminoglycoside antibiotic
6297	APH(6)-Id	3002660	APH(6)	aminoglycoside antibiotic
6297	dfrA17	3002860	trimethoprim resistant dihydrofolate reductase dfr	diaminopyrimidine antibiotic
6297	smeR	3003066	resistance-nodulation-cell division (RND) antibiotic efflux pump	aminoglycoside antibiotic;cephalosporin;cephamycin;penam
6297	AAC(6')-Ie-APH(2'')-Ia	3002597	AAC(6');APH(2'')	aminoglycoside antibiotic
6297	APH(3')-Ia	3002641	APH(3')	aminoglycoside antibiotic
6297	cmlv	3002700	chloramphenicol phosphotransferase	phenicol antibiotic
6297	L1_beta-lactamase	3000582	L1 family beta-lactamase	cephalosporin
6297	mphK	3004541	macrolide phosphotransferase (MPH)	macrolide antibiotic
6297	OpmH	3003682	resistance-nodulation-cell division (RND) antibiotic efflux pump	triclosan
6297	RlmA(II)	3001301	non-erm 23S ribosomal RNA methyltransferase (G748)	lincosamide antibiotic;macrolide antibiotic
6297	tet(33)	3000478	major facilitator superfamily (MFS) antibiotic efflux pump	tetracycline antibiotic
6297	tetQ	3000191	tetracycline-resistant ribosomal protection protein	tetracycline antibiotic
6297	vanXO	3002954	glycopeptide resistance gene cluster;vanX	glycopeptide antibiotic
6345	Klebsiella_pneumoniae_KpnH	3004597	major facilitator superfamily (MFS) antibiotic efflux pump	aminoglycoside antibiotic;carbapenem;cephalosporin;fluoroquinolone antibiotic;macrolide antibiotic;penam;penem;peptide antibiotic
6345	adeF	3000777	resistance-nodulation-cell division (RND) antibiotic efflux pump	fluoroquinolone antibiotic;tetracycline antibiotic
6345	ceoA	3003009	resistance-nodulation-cell division (RND) antibiotic efflux pump	aminoglycoside antibiotic;fluoroquinolone antibiotic
6345	evgS	3000833	major facilitator superfamily (MFS) antibiotic efflux pump;resistance-nodulation-cell division (RND) antibiotic efflux pump	fluoroquinolone antibiotic;macrolide antibiotic;penam;tetracycline antibiotic
6345	aadA24	3002621	ANT(3'')	aminoglycoside antibiotic
6345	CTX-M-50	3001912	CTX-M beta-lactamase	cephalosporin
6345	efpA	3003955	major facilitator superfamily (MFS) antibiotic efflux pump	isoniazid;rifamycin antibiotic
6345	mdtC	3000794	resistance-nodulation-cell division (RND) antibiotic efflux pump	aminocoumarin antibiotic
6345	tet(C)	3000167	major facilitator superfamily (MFS) antibiotic efflux pump	tetracycline antibiotic
6345	mdtB	3000793	resistance-nodulation-cell division (RND) antibiotic efflux pump	aminocoumarin antibiotic
6345	sul1	3000410	sulfonamide resistant sul	sulfonamide antibiotic;sulfone antibiotic
6378	Klebsiella_pneumoniae_KpnH	3004597	major facilitator superfamily (MFS) antibiotic efflux pump	aminoglycoside antibiotic;carbapenem;cephalosporin;fluoroquinolone antibiotic;macrolide antibiotic;penam;penem;peptide antibiotic
6378	adeF	3000777	resistance-nodulation-cell division (RND) antibiotic efflux pump	fluoroquinolone antibiotic;tetracycline antibiotic
6378	acrB	3000216	resistance-nodulation-cell division (RND) antibiotic efflux pump	cephalosporin;fluoroquinolone antibiotic;glycylcycline;penam;phenicol antibiotic;rifamycin antibiotic;tetracycline antibiotic;triclosan
6379	MexB	3000378	resistance-nodulation-cell division (RND) antibiotic efflux pump	aminocoumarin antibiotic;carbapenem;cephalosporin;cephamycin;diaminopyrimidine antibiotic;fluoroquinolone antibiotic;macrolide antibiotic;monobactam;penam;penem;peptide antibiotic;phenicol antibiotic;sulfonamide antibiotic;tetracycline antibiotic
6379	Pseudomonas_aeruginosa_CpxR	3004054	resistance-nodulation-cell division (RND) antibiotic efflux pump	aminocoumarin antibiotic;aminoglycoside antibiotic;carbapenem;cephalosporin;cephamycin;diaminopyrimidine antibiotic;fluoroquinolone antibiotic;macrolide antibiotic;monobactam;penam;penem;peptide antibiotic;phenicol antibiotic;sulfonamide antibiotic;tetracycline antibiotic
6379	OprM	3000379	resistance-nodulation-cell division (RND) antibiotic efflux pump	acridine dye;aminocoumarin antibiotic;aminoglycoside antibiotic;carbapenem;cephalosporin;cephamycin;diaminopyrimidine antibiotic;fluoroquinolone antibiotic;macrolide antibiotic;monobactam;penam;penem;peptide antibiotic;phenicol antibiotic;sulfonamide antibiotic;tetracycline antibiotic
6379	Klebsiella_pneumoniae_KpnH	3004597	major facilitator superfamily (MFS) antibiotic efflux pump	aminoglycoside antibiotic;carbapenem;cephalosporin;fluoroquinolone antibiotic;macrolide antibiotic;penam;penem;peptide antibiotic
6379	MexA	3000377	resistance-nodulation-cell division (RND) antibiotic efflux pump	aminocoumarin antibiotic;carbapenem;cephalosporin;cephamycin;diaminopyrimidine antibiotic;fluoroquinolone antibiotic;macrolide antibiotic;monobactam;penam;penem;peptide antibiotic;phenicol antibiotic;sulfonamide antibiotic;tetracycline antibiotic
6379	adeF	3000777	resistance-nodulation-cell division (RND) antibiotic efflux pump	fluoroquinolone antibiotic;tetracycline antibiotic
6379	Acinetobacter_baumannii_AbaQ	3004574	major facilitator superfamily (MFS) antibiotic efflux pump	fluoroquinolone antibiotic
6379	MexE	3000803	resistance-nodulation-cell division (RND) antibiotic efflux pump	diaminopyrimidine antibiotic;fluoroquinolone antibiotic;phenicol antibiotic
6379	mexW	3003031	resistance-nodulation-cell division (RND) antibiotic efflux pump	acridine dye;fluoroquinolone antibiotic;macrolide antibiotic;phenicol antibiotic;tetracycline antibiotic
6379	smeE	3003056	resistance-nodulation-cell division (RND) antibiotic efflux pump	fluoroquinolone antibiotic;macrolide antibiotic;phenicol antibiotic;tetracycline antibiotic
6379	acrF	3000502	resistance-nodulation-cell division (RND) antibiotic efflux pump	cephalosporin;cephamycin;fluoroquinolone antibiotic;penam
6379	acrB	3000216	resistance-nodulation-cell division (RND) antibiotic efflux pump	cephalosporin;fluoroquinolone antibiotic;glycylcycline;penam;phenicol antibiotic;rifamycin antibiotic;tetracycline antibiotic;triclosan
6379	OprZ	3004142	resistance-nodulation-cell division (RND) antibiotic efflux pump	aminoglycoside antibiotic;cephalosporin;fluoroquinolone antibiotic;macrolide antibiotic
6379	AxyY	3004144	resistance-nodulation-cell division (RND) antibiotic efflux pump	aminoglycoside antibiotic;cephalosporin;fluoroquinolone antibiotic;macrolide antibiotic
6379	MuxB	3004074	resistance-nodulation-cell division (RND) antibiotic efflux pump	aminocoumarin antibiotic;macrolide antibiotic;monobactam;tetracycline antibiotic
6379	TriC	3003681	resistance-nodulation-cell division (RND) antibiotic efflux pump	triclosan
6379	AAC(3)-IIb	3002534	AAC(3)	aminoglycoside antibiotic
6379	arnA	3002985	pmr phosphoethanolamine transferase	peptide antibiotic
6379	mexK	3003693	resistance-nodulation-cell division (RND) antibiotic efflux pump	macrolide antibiotic;tetracycline antibiotic;triclosan
6379	Pseudomonas_aeruginosa_emrE	3004038	small multidrug resistance (SMR) antibiotic efflux pump	aminoglycoside antibiotic
6379	mdtB	3000793	resistance-nodulation-cell division (RND) antibiotic efflux pump	aminocoumarin antibiotic
6379	mexN	3003705	resistance-nodulation-cell division (RND) antibiotic efflux pump	phenicol antibiotic
6379	mdtC	3000794	resistance-nodulation-cell division (RND) antibiotic efflux pump	aminocoumarin antibiotic
6379	msbA	3003950	ATP-binding cassette (ABC) antibiotic efflux pump	nitroimidazole antibiotic
6379	mdtO	3003549	major facilitator superfamily (MFS) antibiotic efflux pump	acridine dye;nucleoside antibiotic
6379	MuxC	3004075	resistance-nodulation-cell division (RND) antibiotic efflux pump	aminocoumarin antibiotic;macrolide antibiotic;monobactam;tetracycline antibiotic
6379	OXA-155	3001460	OXA beta-lactamase	cephalosporin;penam
6380	aadA24	3002621	ANT(3'')	aminoglycoside antibiotic
6380	APH(3'')-Ib	3002639	APH(3'')	aminoglycoside antibiotic
6380	sul1	3000410	sulfonamide resistant sul	sulfonamide antibiotic;sulfone antibiotic
6400	adeJ	3000781	resistance-nodulation-cell division (RND) antibiotic efflux pump	carbapenem;cephalosporin;diaminopyrimidine antibiotic;fluoroquinolone antibiotic;lincosamide antibiotic;macrolide antibiotic;penem;phenicol antibiotic;rifamycin antibiotic;tetracycline antibiotic
6400	adeK	3000782	resistance-nodulation-cell division (RND) antibiotic efflux pump	carbapenem;cephalosporin;diaminopyrimidine antibiotic;fluoroquinolone antibiotic;lincosamide antibiotic;macrolide antibiotic;penem;phenicol antibiotic;rifamycin antibiotic;tetracycline antibiotic
6400	adeF	3000777	resistance-nodulation-cell division (RND) antibiotic efflux pump	fluoroquinolone antibiotic;tetracycline antibiotic
6400	Acinetobacter_baumannii_AbaQ	3004574	major facilitator superfamily (MFS) antibiotic efflux pump	fluoroquinolone antibiotic
6400	mexW	3003031	resistance-nodulation-cell division (RND) antibiotic efflux pump	acridine dye;fluoroquinolone antibiotic;macrolide antibiotic;phenicol antibiotic;tetracycline antibiotic
6400	AxyY	3004144	resistance-nodulation-cell division (RND) antibiotic efflux pump	aminoglycoside antibiotic;cephalosporin;fluoroquinolone antibiotic;macrolide antibiotic
6400	smeE	3003056	resistance-nodulation-cell division (RND) antibiotic efflux pump	fluoroquinolone antibiotic;macrolide antibiotic;phenicol antibiotic;tetracycline antibiotic
6400	MexE	3000803	resistance-nodulation-cell division (RND) antibiotic efflux pump	diaminopyrimidine antibiotic;fluoroquinolone antibiotic;phenicol antibiotic
6400	acrB	3000216	resistance-nodulation-cell division (RND) antibiotic efflux pump	cephalosporin;fluoroquinolone antibiotic;glycylcycline;penam;phenicol antibiotic;rifamycin antibiotic;tetracycline antibiotic;triclosan
6400	Pseudomonas_aeruginosa_soxR	3004107	ATP-binding cassette (ABC) antibiotic efflux pump;major facilitator superfamily (MFS) antibiotic efflux pump;resistance-nodulation-cell division (RND) antibiotic efflux pump	acridine dye;cephalosporin;fluoroquinolone antibiotic;glycylcycline;penam;phenicol antibiotic;rifamycin antibiotic;tetracycline antibiotic;triclosan
6400	sul1	3000410	sulfonamide resistant sul	sulfonamide antibiotic;sulfone antibiotic
6400	aadA24	3002621	ANT(3'')	aminoglycoside antibiotic
6400	AAC(3)-IIb	3002534	AAC(3)	aminoglycoside antibiotic
6400	Pseudomonas_aeruginosa_emrE	3004038	small multidrug resistance (SMR) antibiotic efflux pump	aminoglycoside antibiotic
6400	rmtF	3002666	16S rRNA methyltransferase (G1405)	aminoglycoside antibiotic
6400	dfrA17	3002860	trimethoprim resistant dihydrofolate reductase dfr	diaminopyrimidine antibiotic
6400	smeB	3003052	resistance-nodulation-cell division (RND) antibiotic efflux pump	aminoglycoside antibiotic;cephalosporin;cephamycin;penam
6400	TriC	3003681	resistance-nodulation-cell division (RND) antibiotic efflux pump	triclosan
6400	mexK	3003693	resistance-nodulation-cell division (RND) antibiotic efflux pump	macrolide antibiotic;tetracycline antibiotic;triclosan
6400	MuxB	3004074	resistance-nodulation-cell division (RND) antibiotic efflux pump	aminocoumarin antibiotic;macrolide antibiotic;monobactam;tetracycline antibiotic
6400	cmx	3002703	major facilitator superfamily (MFS) antibiotic efflux pump	phenicol antibiotic
6400	APH(3'')-Ib	3002639	APH(3'')	aminoglycoside antibiotic
6400	arnA	3002985	pmr phosphoethanolamine transferase	peptide antibiotic
6400	smeA	3003051	resistance-nodulation-cell division (RND) antibiotic efflux pump	aminoglycoside antibiotic;cephalosporin;cephamycin;penam
6400	adeB	3000775	resistance-nodulation-cell division (RND) antibiotic efflux pump	glycylcycline;tetracycline antibiotic
6400	fosA	3000149	fosfomycin thiol transferase	fosfomycin
6400	lmrD	3002882	ATP-binding cassette (ABC) antibiotic efflux pump	lincosamide antibiotic
6400	Pseudomonas_aeruginosa_catB7	3002679	chloramphenicol acetyltransferase (CAT)	phenicol antibiotic
6400	sul2	3000412	sulfonamide resistant sul	sulfonamide antibiotic;sulfone antibiotic
6400	OpmH	3003682	resistance-nodulation-cell division (RND) antibiotic efflux pump	triclosan
6400	determinant_of_bleomycin_resistance	3001205	Bleomycin resistant protein	glycopeptide antibiotic
6400	OpmB	3004072	resistance-nodulation-cell division (RND) antibiotic efflux pump	aminocoumarin antibiotic;macrolide antibiotic;monobactam;tetracycline antibiotic
6400	AAC(6')-Ia	3002545	AAC(6')	aminoglycoside antibiotic
6400	AAC(6')-Iv	3002566	AAC(6')	aminoglycoside antibiotic
6400	aadA27	3004682	ANT(3'')	aminoglycoside antibiotic
6400	Acinetobacter_baumannii_AmvA	3004577	major facilitator superfamily (MFS) antibiotic efflux pump	acridine dye;macrolide antibiotic
6400	adeA	3000774	resistance-nodulation-cell division (RND) antibiotic efflux pump	glycylcycline;tetracycline antibiotic
6400	bcr-1	3003801	major facilitator superfamily (MFS) antibiotic efflux pump	bicyclomycin
6400	catB3	3002676	chloramphenicol acetyltransferase (CAT)	phenicol antibiotic
6400	MuxC	3004075	resistance-nodulation-cell division (RND) antibiotic efflux pump	aminocoumarin antibiotic;macrolide antibiotic;monobactam;tetracycline antibiotic
6400	rphA	3000444	rifampin phosphotransferase	rifamycin antibiotic
6400	TEM-205	3001382	TEM beta-lactamase	cephalosporin;monobactam;penam;penem
6400	tet(42)	3000572	major facilitator superfamily (MFS) antibiotic efflux pump	tetracycline antibiotic
6400	tet(K)	3000178	major facilitator superfamily (MFS) antibiotic efflux pump	tetracycline antibiotic
6400	tet(W/N/W)	3004442	tetracycline-resistant ribosomal protection protein	tetracycline antibiotic
6400	tet(Z)	3000183	major facilitator superfamily (MFS) antibiotic efflux pump	tetracycline antibiotic
6400	tetQ	3000191	tetracycline-resistant ribosomal protection protein	tetracycline antibiotic
6406	Klebsiella_pneumoniae_KpnH	3004597	major facilitator superfamily (MFS) antibiotic efflux pump	aminoglycoside antibiotic;carbapenem;cephalosporin;fluoroquinolone antibiotic;macrolide antibiotic;penam;penem;peptide antibiotic
6406	marA	3000263	General Bacterial Porin with reduced permeability to beta-lactams;resistance-nodulation-cell division (RND) antibiotic efflux pump	carbapenem;cephalosporin;cephamycin;fluoroquinolone antibiotic;glycylcycline;monobactam;penam;penem;phenicol antibiotic;rifamycin antibiotic;tetracycline antibiotic;triclosan
6406	adeF	3000777	resistance-nodulation-cell division (RND) antibiotic efflux pump	fluoroquinolone antibiotic;tetracycline antibiotic
6406	Acinetobacter_baumannii_AbaQ	3004574	major facilitator superfamily (MFS) antibiotic efflux pump	fluoroquinolone antibiotic
6406	smeE	3003056	resistance-nodulation-cell division (RND) antibiotic efflux pump	fluoroquinolone antibiotic;macrolide antibiotic;phenicol antibiotic;tetracycline antibiotic
6406	smeF	3003057	resistance-nodulation-cell division (RND) antibiotic efflux pump	fluoroquinolone antibiotic;macrolide antibiotic;phenicol antibiotic;tetracycline antibiotic
6406	emrR	3000516	major facilitator superfamily (MFS) antibiotic efflux pump	fluoroquinolone antibiotic
6406	acrB	3000216	resistance-nodulation-cell division (RND) antibiotic efflux pump	cephalosporin;fluoroquinolone antibiotic;glycylcycline;penam;phenicol antibiotic;rifamycin antibiotic;tetracycline antibiotic;triclosan
6406	CRP	3000518	resistance-nodulation-cell division (RND) antibiotic efflux pump	fluoroquinolone antibiotic;macrolide antibiotic;penam
6406	AxyY	3004144	resistance-nodulation-cell division (RND) antibiotic efflux pump	aminoglycoside antibiotic;cephalosporin;fluoroquinolone antibiotic;macrolide antibiotic
6406	emrB	3000074	major facilitator superfamily (MFS) antibiotic efflux pump	fluoroquinolone antibiotic
6406	H-NS	3000676	major facilitator superfamily (MFS) antibiotic efflux pump;resistance-nodulation-cell division (RND) antibiotic efflux pump	cephalosporin;cephamycin;fluoroquinolone antibiotic;macrolide antibiotic;penam;tetracycline antibiotic
6406	QnrB8	3002722	quinolone resistance protein (qnr)	fluoroquinolone antibiotic
6406	gadX	3000508	resistance-nodulation-cell division (RND) antibiotic efflux pump	fluoroquinolone antibiotic;macrolide antibiotic;penam
6406	mexW	3003031	resistance-nodulation-cell division (RND) antibiotic efflux pump	acridine dye;fluoroquinolone antibiotic;macrolide antibiotic;phenicol antibiotic;tetracycline antibiotic
6406	OprN	3000805	resistance-nodulation-cell division (RND) antibiotic efflux pump	diaminopyrimidine antibiotic;fluoroquinolone antibiotic;phenicol antibiotic
6406	lfrA	3003967	major facilitator superfamily (MFS) antibiotic efflux pump	fluoroquinolone antibiotic
6406	ICR-Mo	3004569	intrinsic colistin resistant phosphoethanolamine transferase	peptide antibiotic
6406	smeB	3003052	resistance-nodulation-cell division (RND) antibiotic efflux pump	aminoglycoside antibiotic;cephalosporin;cephamycin;penam
6406	sul1	3000410	sulfonamide resistant sul	sulfonamide antibiotic;sulfone antibiotic
6406	AAC(3)-IIb	3002534	AAC(3)	aminoglycoside antibiotic
6406	aadA24	3002621	ANT(3'')	aminoglycoside antibiotic
6406	tet(C)	3000167	major facilitator superfamily (MFS) antibiotic efflux pump	tetracycline antibiotic
6406	tet(Z)	3000183	major facilitator superfamily (MFS) antibiotic efflux pump	tetracycline antibiotic
6406	mdtB	3000793	resistance-nodulation-cell division (RND) antibiotic efflux pump	aminocoumarin antibiotic
6406	smeS	3003067	resistance-nodulation-cell division (RND) antibiotic efflux pump	aminoglycoside antibiotic;cephalosporin;cephamycin;penam
6406	smeC	3003053	resistance-nodulation-cell division (RND) antibiotic efflux pump	aminoglycoside antibiotic;cephalosporin;cephamycin;penam
6406	tet(33)	3000478	major facilitator superfamily (MFS) antibiotic efflux pump	tetracycline antibiotic
6406	smeA	3003051	resistance-nodulation-cell division (RND) antibiotic efflux pump	aminoglycoside antibiotic;cephalosporin;cephamycin;penam
6406	arnA	3002985	pmr phosphoethanolamine transferase	peptide antibiotic
6406	APH(6)-Id	3002660	APH(6)	aminoglycoside antibiotic
6406	Pseudomonas_aeruginosa_emrE	3004038	small multidrug resistance (SMR) antibiotic efflux pump	aminoglycoside antibiotic
6406	efpA	3003955	major facilitator superfamily (MFS) antibiotic efflux pump	isoniazid;rifamycin antibiotic
6406	aadA9	3002609	ANT(3'')	aminoglycoside antibiotic
6406	mdtC	3000794	resistance-nodulation-cell division (RND) antibiotic efflux pump	aminocoumarin antibiotic
6406	cpxA	3000830	resistance-nodulation-cell division (RND) antibiotic efflux pump	aminocoumarin antibiotic;aminoglycoside antibiotic
6406	tetB(P)	3000195	tetracycline-resistant ribosomal protection protein	tetracycline antibiotic
6406	MuxB	3004074	resistance-nodulation-cell division (RND) antibiotic efflux pump	aminocoumarin antibiotic;macrolide antibiotic;monobactam;tetracycline antibiotic
6406	lnuA	3002835	lincosamide nucleotidyltransferase (LNU)	lincosamide antibiotic
6406	tet(W/N/W)	3004442	tetracycline-resistant ribosomal protection protein	tetracycline antibiotic
6406	msbA	3003950	ATP-binding cassette (ABC) antibiotic efflux pump	nitroimidazole antibiotic
6406	bacA	3002986	undecaprenyl pyrophosphate related proteins	peptide antibiotic
6406	dfrA17	3002860	trimethoprim resistant dihydrofolate reductase dfr	diaminopyrimidine antibiotic
6406	vanRO	3002930	glycopeptide resistance gene cluster;vanR	glycopeptide antibiotic
6406	CTX-M-50	3001912	CTX-M beta-lactamase	cephalosporin
6406	FosA5	3003209	fosfomycin thiol transferase	fosfomycin
6406	MuxC	3004075	resistance-nodulation-cell division (RND) antibiotic efflux pump	aminocoumarin antibiotic;macrolide antibiotic;monobactam;tetracycline antibiotic
6406	optrA	3003746	ABC-F ATP-binding cassette ribosomal protection protein	lincosamide antibiotic;macrolide antibiotic;oxazolidinone antibiotic;phenicol antibiotic;pleuromutilin antibiotic;streptogramin antibiotic;tetracycline antibiotic
6406	cmx	3002703	major facilitator superfamily (MFS) antibiotic efflux pump	phenicol antibiotic
6406	mexK	3003693	resistance-nodulation-cell division (RND) antibiotic efflux pump	macrolide antibiotic;tetracycline antibiotic;triclosan
6406	SRT-2	3002494	SRT beta-lactamase	cephalosporin
6406	mtrA	3000816	resistance-nodulation-cell division (RND) antibiotic efflux pump	macrolide antibiotic;penam
6406	spd	3002631	ANT(9)	aminoglycoside antibiotic
6406	L1_beta-lactamase	3000582	L1 family beta-lactamase	cephalosporin
6406	lmrD	3002882	ATP-binding cassette (ABC) antibiotic efflux pump	lincosamide antibiotic
6406	msrA	3000251	ABC-F ATP-binding cassette ribosomal protection protein	lincosamide antibiotic;macrolide antibiotic;oxazolidinone antibiotic;phenicol antibiotic;pleuromutilin antibiotic;streptogramin antibiotic;tetracycline antibiotic
6406	pmrF	3003578	pmr phosphoethanolamine transferase	peptide antibiotic
6406	tet(42)	3000572	major facilitator superfamily (MFS) antibiotic efflux pump	tetracycline antibiotic
6406	TriC	3003681	resistance-nodulation-cell division (RND) antibiotic efflux pump	triclosan
6406	mdtO	3003549	major facilitator superfamily (MFS) antibiotic efflux pump	acridine dye;nucleoside antibiotic
6406	baeR	3000828	resistance-nodulation-cell division (RND) antibiotic efflux pump	aminocoumarin antibiotic;aminoglycoside antibiotic
6406	tet(A)	3000165	major facilitator superfamily (MFS) antibiotic efflux pump	tetracycline antibiotic
6406	AAC(6')-Ib7	3002578	AAC(6')	aminoglycoside antibiotic
6406	Escherichia_coli_ampH	3004612	ampC-type beta-lactamase	cephalosporin;penam
6406	Escherichia_coli_mdfA	3001328	major facilitator superfamily (MFS) antibiotic efflux pump	benzalkonium chloride;rhodamine;tetracycline antibiotic
6406	lnuC	3002837	lincosamide nucleotidyltransferase (LNU)	lincosamide antibiotic
6406	OCH-2	3002515	OCH beta-lactamase	cephalosporin;cephamycin;monobactam;penam;penem
6406	oleC	3003748	ATP-binding cassette (ABC) antibiotic efflux pump	macrolide antibiotic
6406	rphA	3000444	rifampin phosphotransferase	rifamycin antibiotic
6406	sul2	3000412	sulfonamide resistant sul	sulfonamide antibiotic;sulfone antibiotic
6406	tetQ	3000191	tetracycline-resistant ribosomal protection protein	tetracycline antibiotic
6406	yojI	3003952	ATP-binding cassette (ABC) antibiotic efflux pump	peptide antibiotic
6412	Klebsiella_pneumoniae_KpnH	3004597	major facilitator superfamily (MFS) antibiotic efflux pump	aminoglycoside antibiotic;carbapenem;cephalosporin;fluoroquinolone antibiotic;macrolide antibiotic;penam;penem;peptide antibiotic
6412	tolC	3000237	ATP-binding cassette (ABC) antibiotic efflux pump;major facilitator superfamily (MFS) antibiotic efflux pump;resistance-nodulation-cell division (RND) antibiotic efflux pump	aminocoumarin antibiotic;aminoglycoside antibiotic;carbapenem;cephalosporin;cephamycin;fluoroquinolone antibiotic;glycylcycline;macrolide antibiotic;penam;penem;peptide antibiotic;phenicol antibiotic;rifamycin antibiotic;tetracycline antibiotic;triclosan
6412	Klebsiella_pneumoniae_KpnG	3004588	major facilitator superfamily (MFS) antibiotic efflux pump	aminoglycoside antibiotic;carbapenem;cephalosporin;fluoroquinolone antibiotic;macrolide antibiotic;penam;penem;peptide antibiotic
6412	adeJ	3000781	resistance-nodulation-cell division (RND) antibiotic efflux pump	carbapenem;cephalosporin;diaminopyrimidine antibiotic;fluoroquinolone antibiotic;lincosamide antibiotic;macrolide antibiotic;penem;phenicol antibiotic;rifamycin antibiotic;tetracycline antibiotic
6412	marA	3000263	General Bacterial Porin with reduced permeability to beta-lactams;resistance-nodulation-cell division (RND) antibiotic efflux pump	carbapenem;cephalosporin;cephamycin;fluoroquinolone antibiotic;glycylcycline;monobactam;penam;penem;phenicol antibiotic;rifamycin antibiotic;tetracycline antibiotic;triclosan
6412	OprM	3000379	resistance-nodulation-cell division (RND) antibiotic efflux pump	acridine dye;aminocoumarin antibiotic;aminoglycoside antibiotic;carbapenem;cephalosporin;cephamycin;diaminopyrimidine antibiotic;fluoroquinolone antibiotic;macrolide antibiotic;monobactam;penam;penem;peptide antibiotic;phenicol antibiotic;sulfonamide antibiotic;tetracycline antibiotic
6412	adeI	3000780	resistance-nodulation-cell division (RND) antibiotic efflux pump	carbapenem;cephalosporin;diaminopyrimidine antibiotic;fluoroquinolone antibiotic;lincosamide antibiotic;macrolide antibiotic;penem;phenicol antibiotic;rifamycin antibiotic;tetracycline antibiotic
6412	ramA	3000823	General Bacterial Porin with reduced permeability to beta-lactams;resistance-nodulation-cell division (RND) antibiotic efflux pump	carbapenem;cephalosporin;cephamycin;fluoroquinolone antibiotic;glycylcycline;monobactam;penam;penem;phenicol antibiotic;rifamycin antibiotic;tetracycline antibiotic;triclosan
6412	Pseudomonas_aeruginosa_CpxR	3004054	resistance-nodulation-cell division (RND) antibiotic efflux pump	aminocoumarin antibiotic;aminoglycoside antibiotic;carbapenem;cephalosporin;cephamycin;diaminopyrimidine antibiotic;fluoroquinolone antibiotic;macrolide antibiotic;monobactam;penam;penem;peptide antibiotic;phenicol antibiotic;sulfonamide antibiotic;tetracycline antibiotic
6412	adeF	3000777	resistance-nodulation-cell division (RND) antibiotic efflux pump	fluoroquinolone antibiotic;tetracycline antibiotic
6412	Acinetobacter_baumannii_AbaQ	3004574	major facilitator superfamily (MFS) antibiotic efflux pump	fluoroquinolone antibiotic
6412	acrF	3000502	resistance-nodulation-cell division (RND) antibiotic efflux pump	cephalosporin;cephamycin;fluoroquinolone antibiotic;penam
6412	CRP	3000518	resistance-nodulation-cell division (RND) antibiotic efflux pump	fluoroquinolone antibiotic;macrolide antibiotic;penam
6412	emrB	3000074	major facilitator superfamily (MFS) antibiotic efflux pump	fluoroquinolone antibiotic
6412	acrB	3000216	resistance-nodulation-cell division (RND) antibiotic efflux pump	cephalosporin;fluoroquinolone antibiotic;glycylcycline;penam;phenicol antibiotic;rifamycin antibiotic;tetracycline antibiotic;triclosan
6412	mdtM	3001214	major facilitator superfamily (MFS) antibiotic efflux pump	acridine dye;fluoroquinolone antibiotic;lincosamide antibiotic;nucleoside antibiotic;phenicol antibiotic
6412	emrR	3000516	major facilitator superfamily (MFS) antibiotic efflux pump	fluoroquinolone antibiotic
6412	Enterobacter_cloacae_acrA	3004042	resistance-nodulation-cell division (RND) antibiotic efflux pump	cephalosporin;fluoroquinolone antibiotic;glycylcycline;penam;phenicol antibiotic;rifamycin antibiotic;tetracycline antibiotic;triclosan
6412	H-NS	3000676	major facilitator superfamily (MFS) antibiotic efflux pump;resistance-nodulation-cell division (RND) antibiotic efflux pump	cephalosporin;cephamycin;fluoroquinolone antibiotic;macrolide antibiotic;penam;tetracycline antibiotic
6412	MexE	3000803	resistance-nodulation-cell division (RND) antibiotic efflux pump	diaminopyrimidine antibiotic;fluoroquinolone antibiotic;phenicol antibiotic
6412	QnrB8	3002722	quinolone resistance protein (qnr)	fluoroquinolone antibiotic
6412	mexW	3003031	resistance-nodulation-cell division (RND) antibiotic efflux pump	acridine dye;fluoroquinolone antibiotic;macrolide antibiotic;phenicol antibiotic;tetracycline antibiotic
6412	mdtH	3001216	major facilitator superfamily (MFS) antibiotic efflux pump	fluoroquinolone antibiotic
6412	oqxA	3003922	resistance-nodulation-cell division (RND) antibiotic efflux pump	diaminopyrimidine antibiotic;fluoroquinolone antibiotic;glycylcycline;nitrofuran antibiotic;tetracycline antibiotic
6412	Pseudomonas_aeruginosa_soxR	3004107	ATP-binding cassette (ABC) antibiotic efflux pump;major facilitator superfamily (MFS) antibiotic efflux pump;resistance-nodulation-cell division (RND) antibiotic efflux pump	acridine dye;cephalosporin;fluoroquinolone antibiotic;glycylcycline;penam;phenicol antibiotic;rifamycin antibiotic;tetracycline antibiotic;triclosan
6412	acrS	3000656	resistance-nodulation-cell division (RND) antibiotic efflux pump	cephalosporin;cephamycin;fluoroquinolone antibiotic;glycylcycline;penam;phenicol antibiotic;rifamycin antibiotic;tetracycline antibiotic;triclosan
6412	Escherichia_coli_acrA	3004043	resistance-nodulation-cell division (RND) antibiotic efflux pump	cephalosporin;fluoroquinolone antibiotic;glycylcycline;penam;phenicol antibiotic;rifamycin antibiotic;tetracycline antibiotic;triclosan
6412	OprN	3000805	resistance-nodulation-cell division (RND) antibiotic efflux pump	diaminopyrimidine antibiotic;fluoroquinolone antibiotic;phenicol antibiotic
6412	mdtK	3001327	multidrug and toxic compound extrusion (MATE) transporter	fluoroquinolone antibiotic
6412	oqxB	3003923	resistance-nodulation-cell division (RND) antibiotic efflux pump	diaminopyrimidine antibiotic;fluoroquinolone antibiotic;glycylcycline;nitrofuran antibiotic;tetracycline antibiotic
6412	PmpM	3004077	multidrug and toxic compound extrusion (MATE) transporter	aminoglycoside antibiotic;benzalkonium chloride;fluoroquinolone antibiotic
6412	mexI	3000808	resistance-nodulation-cell division (RND) antibiotic efflux pump	acridine dye;fluoroquinolone antibiotic;tetracycline antibiotic
6412	qepA	3000448	major facilitator superfamily (MFS) antibiotic efflux pump	fluoroquinolone antibiotic
6412	emrA	3000027	major facilitator superfamily (MFS) antibiotic efflux pump	fluoroquinolone antibiotic
6412	gadX	3000508	resistance-nodulation-cell division (RND) antibiotic efflux pump	fluoroquinolone antibiotic;macrolide antibiotic;penam
6412	Klebsiella_pneumoniae_acrA	3004041	resistance-nodulation-cell division (RND) antibiotic efflux pump	cephalosporin;fluoroquinolone antibiotic;glycylcycline;penam;phenicol antibiotic;rifamycin antibiotic;tetracycline antibiotic;triclosan
6412	mdtF	3000796	resistance-nodulation-cell division (RND) antibiotic efflux pump	fluoroquinolone antibiotic;macrolide antibiotic;penam
6412	cphA5	3003101	CphA beta-lactamase	carbapenem
6412	Klebsiella_pneumoniae_OmpK37	3004122	General Bacterial Porin with reduced permeability to beta-lactams	carbapenem;cephalosporin;cephamycin;monobactam;penam;penem
6412	SHV-11	3001070	SHV beta-lactamase	carbapenem;cephalosporin;penam
6412	ACT-6	3001825	ACT beta-lactamase	carbapenem;cephalosporin;cephamycin;penam
6412	SHV-160	3001199	SHV beta-lactamase	carbapenem;cephalosporin;penam
6412	tet(C)	3000167	major facilitator superfamily (MFS) antibiotic efflux pump	tetracycline antibiotic
6412	mdtC	3000794	resistance-nodulation-cell division (RND) antibiotic efflux pump	aminocoumarin antibiotic
6412	mdtB	3000793	resistance-nodulation-cell division (RND) antibiotic efflux pump	aminocoumarin antibiotic
6412	CTX-M-50	3001912	CTX-M beta-lactamase	cephalosporin
6412	lmrD	3002882	ATP-binding cassette (ABC) antibiotic efflux pump	lincosamide antibiotic
6412	cpxA	3000830	resistance-nodulation-cell division (RND) antibiotic efflux pump	aminocoumarin antibiotic;aminoglycoside antibiotic
6412	sul1	3000410	sulfonamide resistant sul	sulfonamide antibiotic;sulfone antibiotic
6412	msbA	3003950	ATP-binding cassette (ABC) antibiotic efflux pump	nitroimidazole antibiotic
6412	mexK	3003693	resistance-nodulation-cell division (RND) antibiotic efflux pump	macrolide antibiotic;tetracycline antibiotic;triclosan
6412	TriC	3003681	resistance-nodulation-cell division (RND) antibiotic efflux pump	triclosan
6412	acrD	3000491	resistance-nodulation-cell division (RND) antibiotic efflux pump	aminoglycoside antibiotic
6412	Pseudomonas_aeruginosa_emrE	3004038	small multidrug resistance (SMR) antibiotic efflux pump	aminoglycoside antibiotic
6412	yojI	3003952	ATP-binding cassette (ABC) antibiotic efflux pump	peptide antibiotic
6412	pmrF	3003578	pmr phosphoethanolamine transferase	peptide antibiotic
6412	baeR	3000828	resistance-nodulation-cell division (RND) antibiotic efflux pump	aminocoumarin antibiotic;aminoglycoside antibiotic
6412	arnA	3002985	pmr phosphoethanolamine transferase	peptide antibiotic
6412	AAC(6')-Ie-APH(2'')-Ia	3002597	AAC(6');APH(2'')	aminoglycoside antibiotic
6412	Escherichia_coli_ampH	3004612	ampC-type beta-lactamase	cephalosporin;penam
6412	aadA27	3004682	ANT(3'')	aminoglycoside antibiotic
6412	eptA	3003576	pmr phosphoethanolamine transferase	peptide antibiotic
6412	emrK	3000206	major facilitator superfamily (MFS) antibiotic efflux pump	tetracycline antibiotic
6412	MuxB	3004074	resistance-nodulation-cell division (RND) antibiotic efflux pump	aminocoumarin antibiotic;macrolide antibiotic;monobactam;tetracycline antibiotic
6412	sul2	3000412	sulfonamide resistant sul	sulfonamide antibiotic;sulfone antibiotic
6412	mdtG	3001329	major facilitator superfamily (MFS) antibiotic efflux pump	fosfomycin
6412	bacA	3002986	undecaprenyl pyrophosphate related proteins	peptide antibiotic
6412	OXA-427	3003115	OXA beta-lactamase	cephalosporin;penam
6412	MOX-9	3002191	MOX beta-lactamase	cephalosporin;cephamycin;penam
6412	APH(3'')-Ib	3002639	APH(3'')	aminoglycoside antibiotic
6412	determinant_of_bleomycin_resistance	3001205	Bleomycin resistant protein	glycopeptide antibiotic
6412	Escherichia_coli_ampC1_beta-lactamase	3004611	ampC-type beta-lactamase	cephalosporin;penam
6412	mdtN	3003548	major facilitator superfamily (MFS) antibiotic efflux pump	acridine dye;nucleoside antibiotic
6412	Escherichia_coli_mdfA	3001328	major facilitator superfamily (MFS) antibiotic efflux pump	benzalkonium chloride;rhodamine;tetracycline antibiotic
6412	mdtA	3000792	resistance-nodulation-cell division (RND) antibiotic efflux pump	aminocoumarin antibiotic
6412	vanSA	3002931	glycopeptide resistance gene cluster;vanS	glycopeptide antibiotic
6412	ugd	3003577	pmr phosphoethanolamine transferase	peptide antibiotic
6412	Escherichia_coli_ampC	3004290	ampC-type beta-lactamase	cephalosporin;penam
6412	kdpE	3003841	kdpDE	aminoglycoside antibiotic
6412	baeS	3000829	resistance-nodulation-cell division (RND) antibiotic efflux pump	aminocoumarin antibiotic;aminoglycoside antibiotic
6412	Klebsiella_pneumoniae_KpnE	3004580	major facilitator superfamily (MFS) antibiotic efflux pump	aminoglycoside antibiotic;cephalosporin;macrolide antibiotic;peptide antibiotic;rifamycin antibiotic;tetracycline antibiotic
6412	mexN	3003705	resistance-nodulation-cell division (RND) antibiotic efflux pump	phenicol antibiotic
6412	adeR	3000553	resistance-nodulation-cell division (RND) antibiotic efflux pump	glycylcycline;tetracycline antibiotic
6412	tetM	3000186	tetracycline-resistant ribosomal protection protein	tetracycline antibiotic
6412	mdtO	3003549	major facilitator superfamily (MFS) antibiotic efflux pump	acridine dye;nucleoside antibiotic
6412	catI	3002683	chloramphenicol acetyltransferase (CAT)	phenicol antibiotic
6412	rmtF	3002666	16S rRNA methyltransferase (G1405)	aminoglycoside antibiotic
6412	Escherichia_coli_emrE	3004039	small multidrug resistance (SMR) antibiotic efflux pump	macrolide antibiotic
6412	Klebsiella_pneumoniae_KpnF	3004583	major facilitator superfamily (MFS) antibiotic efflux pump	aminoglycoside antibiotic;cephalosporin;macrolide antibiotic;peptide antibiotic;rifamycin antibiotic;tetracycline antibiotic
6412	mdtP	3003550	major facilitator superfamily (MFS) antibiotic efflux pump	acridine dye;nucleoside antibiotic
6412	APH(6)-Id	3002660	APH(6)	aminoglycoside antibiotic
6412	ErmB	3000375	Erm 23S ribosomal RNA methyltransferase	lincosamide antibiotic;macrolide antibiotic;streptogramin antibiotic
6412	FOX-4	3002158	FOX beta-lactamase	cephalosporin;cephamycin
6412	SRT-2	3002494	SRT beta-lactamase	cephalosporin
6412	mphB	3000318	macrolide phosphotransferase (MPH)	macrolide antibiotic
6412	OpmH	3003682	resistance-nodulation-cell division (RND) antibiotic efflux pump	triclosan
6412	AAC(3)-IIb	3002534	AAC(3)	aminoglycoside antibiotic
6412	TriA	3003679	resistance-nodulation-cell division (RND) antibiotic efflux pump	triclosan
6412	OXA-281	3001736	OXA beta-lactamase	cephalosporin;penam
6412	aadA24	3002621	ANT(3'')	aminoglycoside antibiotic
6412	FosA5	3003209	fosfomycin thiol transferase	fosfomycin
6412	OXA-373	3001559	OXA beta-lactamase	cephalosporin;penam
6412	smeB	3003052	resistance-nodulation-cell division (RND) antibiotic efflux pump	aminoglycoside antibiotic;cephalosporin;cephamycin;penam
6412	dfrA14	3002859	trimethoprim resistant dihydrofolate reductase dfr	diaminopyrimidine antibiotic
6412	emeA	3003551	multidrug and toxic compound extrusion (MATE) transporter	acridine dye
6412	SAT-1	3002895	streptothricin acetyltransferase (SAT)	nucleoside antibiotic
6412	ADC-6	3003852	ADC beta-lactamase without carbapenemase activity	cephalosporin
6412	OXA-724	3004837	OXA beta-lactamase	cephalosporin;penam
6412	tet(A)	3000165	major facilitator superfamily (MFS) antibiotic efflux pump	tetracycline antibiotic
6414	Klebsiella_pneumoniae_KpnH	3004597	major facilitator superfamily (MFS) antibiotic efflux pump	aminoglycoside antibiotic;carbapenem;cephalosporin;fluoroquinolone antibiotic;macrolide antibiotic;penam;penem;peptide antibiotic
6414	Klebsiella_pneumoniae_KpnG	3004588	major facilitator superfamily (MFS) antibiotic efflux pump	aminoglycoside antibiotic;carbapenem;cephalosporin;fluoroquinolone antibiotic;macrolide antibiotic;penam;penem;peptide antibiotic
6414	marA	3000263	General Bacterial Porin with reduced permeability to beta-lactams;resistance-nodulation-cell division (RND) antibiotic efflux pump	carbapenem;cephalosporin;cephamycin;fluoroquinolone antibiotic;glycylcycline;monobactam;penam;penem;phenicol antibiotic;rifamycin antibiotic;tetracycline antibiotic;triclosan
6414	tolC	3000237	ATP-binding cassette (ABC) antibiotic efflux pump;major facilitator superfamily (MFS) antibiotic efflux pump;resistance-nodulation-cell division (RND) antibiotic efflux pump	aminocoumarin antibiotic;aminoglycoside antibiotic;carbapenem;cephalosporin;cephamycin;fluoroquinolone antibiotic;glycylcycline;macrolide antibiotic;penam;penem;peptide antibiotic;phenicol antibiotic;rifamycin antibiotic;tetracycline antibiotic;triclosan
6414	adeF	3000777	resistance-nodulation-cell division (RND) antibiotic efflux pump	fluoroquinolone antibiotic;tetracycline antibiotic
6414	emrR	3000516	major facilitator superfamily (MFS) antibiotic efflux pump	fluoroquinolone antibiotic
6414	acrF	3000502	resistance-nodulation-cell division (RND) antibiotic efflux pump	cephalosporin;cephamycin;fluoroquinolone antibiotic;penam
6414	CRP	3000518	resistance-nodulation-cell division (RND) antibiotic efflux pump	fluoroquinolone antibiotic;macrolide antibiotic;penam
6414	evgS	3000833	major facilitator superfamily (MFS) antibiotic efflux pump;resistance-nodulation-cell division (RND) antibiotic efflux pump	fluoroquinolone antibiotic;macrolide antibiotic;penam;tetracycline antibiotic
6414	H-NS	3000676	major facilitator superfamily (MFS) antibiotic efflux pump;resistance-nodulation-cell division (RND) antibiotic efflux pump	cephalosporin;cephamycin;fluoroquinolone antibiotic;macrolide antibiotic;penam;tetracycline antibiotic
6414	Escherichia_coli_acrA	3004043	resistance-nodulation-cell division (RND) antibiotic efflux pump	cephalosporin;fluoroquinolone antibiotic;glycylcycline;penam;phenicol antibiotic;rifamycin antibiotic;tetracycline antibiotic;triclosan
6414	mdtM	3001214	major facilitator superfamily (MFS) antibiotic efflux pump	acridine dye;fluoroquinolone antibiotic;lincosamide antibiotic;nucleoside antibiotic;phenicol antibiotic
6414	Enterobacter_cloacae_acrA	3004042	resistance-nodulation-cell division (RND) antibiotic efflux pump	cephalosporin;fluoroquinolone antibiotic;glycylcycline;penam;phenicol antibiotic;rifamycin antibiotic;tetracycline antibiotic;triclosan
6414	ACT-6	3001825	ACT beta-lactamase	carbapenem;cephalosporin;cephamycin;penam
6414	CTX-M-50	3001912	CTX-M beta-lactamase	cephalosporin
6414	cpxA	3000830	resistance-nodulation-cell division (RND) antibiotic efflux pump	aminocoumarin antibiotic;aminoglycoside antibiotic
6414	msbA	3003950	ATP-binding cassette (ABC) antibiotic efflux pump	nitroimidazole antibiotic
6414	mdtC	3000794	resistance-nodulation-cell division (RND) antibiotic efflux pump	aminocoumarin antibiotic
6414	mdtB	3000793	resistance-nodulation-cell division (RND) antibiotic efflux pump	aminocoumarin antibiotic
6414	APH(3'')-Ib	3002639	APH(3'')	aminoglycoside antibiotic
6414	Escherichia_coli_ampH	3004612	ampC-type beta-lactamase	cephalosporin;penam
6414	baeR	3000828	resistance-nodulation-cell division (RND) antibiotic efflux pump	aminocoumarin antibiotic;aminoglycoside antibiotic
6414	pmrF	3003578	pmr phosphoethanolamine transferase	peptide antibiotic
6414	bacA	3002986	undecaprenyl pyrophosphate related proteins	peptide antibiotic
6414	Klebsiella_pneumoniae_KpnF	3004583	major facilitator superfamily (MFS) antibiotic efflux pump	aminoglycoside antibiotic;cephalosporin;macrolide antibiotic;peptide antibiotic;rifamycin antibiotic;tetracycline antibiotic
6414	FosA5	3003209	fosfomycin thiol transferase	fosfomycin
6414	eptA	3003576	pmr phosphoethanolamine transferase	peptide antibiotic
6414	Escherichia_coli_ampC1_beta-lactamase	3004611	ampC-type beta-lactamase	cephalosporin;penam
6414	acrD	3000491	resistance-nodulation-cell division (RND) antibiotic efflux pump	aminoglycoside antibiotic
6414	Escherichia_coli_mdfA	3001328	major facilitator superfamily (MFS) antibiotic efflux pump	benzalkonium chloride;rhodamine;tetracycline antibiotic
6414	Klebsiella_pneumoniae_KpnE	3004580	major facilitator superfamily (MFS) antibiotic efflux pump	aminoglycoside antibiotic;cephalosporin;macrolide antibiotic;peptide antibiotic;rifamycin antibiotic;tetracycline antibiotic
6414	mdtA	3000792	resistance-nodulation-cell division (RND) antibiotic efflux pump	aminocoumarin antibiotic
6414	mdtN	3003548	major facilitator superfamily (MFS) antibiotic efflux pump	acridine dye;nucleoside antibiotic
6414	SRT-2	3002494	SRT beta-lactamase	cephalosporin
6414	ugd	3003577	pmr phosphoethanolamine transferase	peptide antibiotic
6438	tolC	3000237	ATP-binding cassette (ABC) antibiotic efflux pump;major facilitator superfamily (MFS) antibiotic efflux pump;resistance-nodulation-cell division (RND) antibiotic efflux pump	aminocoumarin antibiotic;aminoglycoside antibiotic;carbapenem;cephalosporin;cephamycin;fluoroquinolone antibiotic;glycylcycline;macrolide antibiotic;penam;penem;peptide antibiotic;phenicol antibiotic;rifamycin antibiotic;tetracycline antibiotic;triclosan
6438	adeF	3000777	resistance-nodulation-cell division (RND) antibiotic efflux pump	fluoroquinolone antibiotic;tetracycline antibiotic
6438	emrR	3000516	major facilitator superfamily (MFS) antibiotic efflux pump	fluoroquinolone antibiotic
6438	evgS	3000833	major facilitator superfamily (MFS) antibiotic efflux pump;resistance-nodulation-cell division (RND) antibiotic efflux pump	fluoroquinolone antibiotic;macrolide antibiotic;penam;tetracycline antibiotic
6438	ceoA	3003009	resistance-nodulation-cell division (RND) antibiotic efflux pump	aminoglycoside antibiotic;fluoroquinolone antibiotic
6438	Escherichia_coli_acrA	3004043	resistance-nodulation-cell division (RND) antibiotic efflux pump	cephalosporin;fluoroquinolone antibiotic;glycylcycline;penam;phenicol antibiotic;rifamycin antibiotic;tetracycline antibiotic;triclosan
6438	CTX-M-50	3001912	CTX-M beta-lactamase	cephalosporin
6438	mdtB	3000793	resistance-nodulation-cell division (RND) antibiotic efflux pump	aminocoumarin antibiotic
6438	mdtC	3000794	resistance-nodulation-cell division (RND) antibiotic efflux pump	aminocoumarin antibiotic
6438	msbA	3003950	ATP-binding cassette (ABC) antibiotic efflux pump	nitroimidazole antibiotic
6438	AAC(3)-IIb	3002534	AAC(3)	aminoglycoside antibiotic
6438	MuxB	3004074	resistance-nodulation-cell division (RND) antibiotic efflux pump	aminocoumarin antibiotic;macrolide antibiotic;monobactam;tetracycline antibiotic
6438	aadA24	3002621	ANT(3'')	aminoglycoside antibiotic
6438	TriC	3003681	resistance-nodulation-cell division (RND) antibiotic efflux pump	triclosan
6439	Klebsiella_pneumoniae_KpnH	3004597	major facilitator superfamily (MFS) antibiotic efflux pump	aminoglycoside antibiotic;carbapenem;cephalosporin;fluoroquinolone antibiotic;macrolide antibiotic;penam;penem;peptide antibiotic
6439	adeF	3000777	resistance-nodulation-cell division (RND) antibiotic efflux pump	fluoroquinolone antibiotic;tetracycline antibiotic
6439	QnrB8	3002722	quinolone resistance protein (qnr)	fluoroquinolone antibiotic
6439	ceoA	3003009	resistance-nodulation-cell division (RND) antibiotic efflux pump	aminoglycoside antibiotic;fluoroquinolone antibiotic
6439	acrF	3000502	resistance-nodulation-cell division (RND) antibiotic efflux pump	cephalosporin;cephamycin;fluoroquinolone antibiotic;penam
6439	emrB	3000074	major facilitator superfamily (MFS) antibiotic efflux pump	fluoroquinolone antibiotic
6439	aadA24	3002621	ANT(3'')	aminoglycoside antibiotic
6439	dfrA17	3002860	trimethoprim resistant dihydrofolate reductase dfr	diaminopyrimidine antibiotic
6439	sul1	3000410	sulfonamide resistant sul	sulfonamide antibiotic;sulfone antibiotic
6439	mdtB	3000793	resistance-nodulation-cell division (RND) antibiotic efflux pump	aminocoumarin antibiotic
6439	MuxB	3004074	resistance-nodulation-cell division (RND) antibiotic efflux pump	aminocoumarin antibiotic;macrolide antibiotic;monobactam;tetracycline antibiotic
6439	CTX-M-50	3001912	CTX-M beta-lactamase	cephalosporin
6439	dfrA14	3002859	trimethoprim resistant dihydrofolate reductase dfr	diaminopyrimidine antibiotic
6439	APH(6)-Id	3002660	APH(6)	aminoglycoside antibiotic
6439	msbA	3003950	ATP-binding cassette (ABC) antibiotic efflux pump	nitroimidazole antibiotic
6439	smeB	3003052	resistance-nodulation-cell division (RND) antibiotic efflux pump	aminoglycoside antibiotic;cephalosporin;cephamycin;penam
6472	adeF	3000777	resistance-nodulation-cell division (RND) antibiotic efflux pump	fluoroquinolone antibiotic;tetracycline antibiotic
6472	ceoA	3003009	resistance-nodulation-cell division (RND) antibiotic efflux pump	aminoglycoside antibiotic;fluoroquinolone antibiotic
6472	smeE	3003056	resistance-nodulation-cell division (RND) antibiotic efflux pump	fluoroquinolone antibiotic;macrolide antibiotic;phenicol antibiotic;tetracycline antibiotic
6472	BcI	3002877	Bc beta-lactamase	cephalosporin;penam
6472	BcII	3002878	Bc beta-lactamase	cephalosporin;penam
6472	FosB	3000172	fosfomycin thiol transferase	fosfomycin
6472	vanZF	3002963	glycopeptide resistance gene cluster;vanZ	glycopeptide antibiotic
6472	lsaB	3003111	ABC-F ATP-binding cassette ribosomal protection protein	lincosamide antibiotic;macrolide antibiotic;oxazolidinone antibiotic;phenicol antibiotic;pleuromutilin antibiotic;streptogramin antibiotic;tetracycline antibiotic
6472	AAC(6')-Ie-APH(2'')-Ia	3002597	AAC(6');APH(2'')	aminoglycoside antibiotic
6472	fusD	3003731	Target protecting FusB-type protein conferring resistance to Fusidic acid	fusidic acid
6472	msbA	3003950	ATP-binding cassette (ABC) antibiotic efflux pump	nitroimidazole antibiotic
6472	rmtF	3002666	16S rRNA methyltransferase (G1405)	aminoglycoside antibiotic
6472	rphB	3003992	rifampin phosphotransferase	rifamycin antibiotic
6472	smeC	3003053	resistance-nodulation-cell division (RND) antibiotic efflux pump	aminoglycoside antibiotic;cephalosporin;cephamycin;penam
6472	tet(K)	3000178	major facilitator superfamily (MFS) antibiotic efflux pump	tetracycline antibiotic
6473	Klebsiella_pneumoniae_KpnH	3004597	major facilitator superfamily (MFS) antibiotic efflux pump	aminoglycoside antibiotic;carbapenem;cephalosporin;fluoroquinolone antibiotic;macrolide antibiotic;penam;penem;peptide antibiotic
6473	Klebsiella_pneumoniae_KpnG	3004588	major facilitator superfamily (MFS) antibiotic efflux pump	aminoglycoside antibiotic;carbapenem;cephalosporin;fluoroquinolone antibiotic;macrolide antibiotic;penam;penem;peptide antibiotic
6473	marA	3000263	General Bacterial Porin with reduced permeability to beta-lactams;resistance-nodulation-cell division (RND) antibiotic efflux pump	carbapenem;cephalosporin;cephamycin;fluoroquinolone antibiotic;glycylcycline;monobactam;penam;penem;phenicol antibiotic;rifamycin antibiotic;tetracycline antibiotic;triclosan
6473	ramA	3000823	General Bacterial Porin with reduced permeability to beta-lactams;resistance-nodulation-cell division (RND) antibiotic efflux pump	carbapenem;cephalosporin;cephamycin;fluoroquinolone antibiotic;glycylcycline;monobactam;penam;penem;phenicol antibiotic;rifamycin antibiotic;tetracycline antibiotic;triclosan
6473	tolC	3000237	ATP-binding cassette (ABC) antibiotic efflux pump;major facilitator superfamily (MFS) antibiotic efflux pump;resistance-nodulation-cell division (RND) antibiotic efflux pump	aminocoumarin antibiotic;aminoglycoside antibiotic;carbapenem;cephalosporin;cephamycin;fluoroquinolone antibiotic;glycylcycline;macrolide antibiotic;penam;penem;peptide antibiotic;phenicol antibiotic;rifamycin antibiotic;tetracycline antibiotic;triclosan
6473	adeF	3000777	resistance-nodulation-cell division (RND) antibiotic efflux pump	fluoroquinolone antibiotic;tetracycline antibiotic
6473	emrR	3000516	major facilitator superfamily (MFS) antibiotic efflux pump	fluoroquinolone antibiotic
6473	CRP	3000518	resistance-nodulation-cell division (RND) antibiotic efflux pump	fluoroquinolone antibiotic;macrolide antibiotic;penam
6473	acrF	3000502	resistance-nodulation-cell division (RND) antibiotic efflux pump	cephalosporin;cephamycin;fluoroquinolone antibiotic;penam
6473	H-NS	3000676	major facilitator superfamily (MFS) antibiotic efflux pump;resistance-nodulation-cell division (RND) antibiotic efflux pump	cephalosporin;cephamycin;fluoroquinolone antibiotic;macrolide antibiotic;penam;tetracycline antibiotic
6473	Enterobacter_cloacae_acrA	3004042	resistance-nodulation-cell division (RND) antibiotic efflux pump	cephalosporin;fluoroquinolone antibiotic;glycylcycline;penam;phenicol antibiotic;rifamycin antibiotic;tetracycline antibiotic;triclosan
6473	mdtF	3000796	resistance-nodulation-cell division (RND) antibiotic efflux pump	fluoroquinolone antibiotic;macrolide antibiotic;penam
6473	oqxA	3003922	resistance-nodulation-cell division (RND) antibiotic efflux pump	diaminopyrimidine antibiotic;fluoroquinolone antibiotic;glycylcycline;nitrofuran antibiotic;tetracycline antibiotic
6473	qepA	3000448	major facilitator superfamily (MFS) antibiotic efflux pump	fluoroquinolone antibiotic
6473	acrB	3000216	resistance-nodulation-cell division (RND) antibiotic efflux pump	cephalosporin;fluoroquinolone antibiotic;glycylcycline;penam;phenicol antibiotic;rifamycin antibiotic;tetracycline antibiotic;triclosan
6473	emrB	3000074	major facilitator superfamily (MFS) antibiotic efflux pump	fluoroquinolone antibiotic
6473	mdtM	3001214	major facilitator superfamily (MFS) antibiotic efflux pump	acridine dye;fluoroquinolone antibiotic;lincosamide antibiotic;nucleoside antibiotic;phenicol antibiotic
6473	PmpM	3004077	multidrug and toxic compound extrusion (MATE) transporter	aminoglycoside antibiotic;benzalkonium chloride;fluoroquinolone antibiotic
6473	mdtC	3000794	resistance-nodulation-cell division (RND) antibiotic efflux pump	aminocoumarin antibiotic
6473	mdtB	3000793	resistance-nodulation-cell division (RND) antibiotic efflux pump	aminocoumarin antibiotic
6473	cpxA	3000830	resistance-nodulation-cell division (RND) antibiotic efflux pump	aminocoumarin antibiotic;aminoglycoside antibiotic
6473	CTX-M-50	3001912	CTX-M beta-lactamase	cephalosporin
6473	msbA	3003950	ATP-binding cassette (ABC) antibiotic efflux pump	nitroimidazole antibiotic
6473	Escherichia_coli_ampH	3004612	ampC-type beta-lactamase	cephalosporin;penam
6473	bacA	3002986	undecaprenyl pyrophosphate related proteins	peptide antibiotic
6473	yojI	3003952	ATP-binding cassette (ABC) antibiotic efflux pump	peptide antibiotic
6473	APH(3'')-Ib	3002639	APH(3'')	aminoglycoside antibiotic
6473	FosA5	3003209	fosfomycin thiol transferase	fosfomycin
6473	baeR	3000828	resistance-nodulation-cell division (RND) antibiotic efflux pump	aminocoumarin antibiotic;aminoglycoside antibiotic
6473	pmrF	3003578	pmr phosphoethanolamine transferase	peptide antibiotic
6473	acrD	3000491	resistance-nodulation-cell division (RND) antibiotic efflux pump	aminoglycoside antibiotic
6473	Klebsiella_pneumoniae_KpnE	3004580	major facilitator superfamily (MFS) antibiotic efflux pump	aminoglycoside antibiotic;cephalosporin;macrolide antibiotic;peptide antibiotic;rifamycin antibiotic;tetracycline antibiotic
6473	ugd	3003577	pmr phosphoethanolamine transferase	peptide antibiotic
6473	baeS	3000829	resistance-nodulation-cell division (RND) antibiotic efflux pump	aminocoumarin antibiotic;aminoglycoside antibiotic
6473	Escherichia_coli_mdfA	3001328	major facilitator superfamily (MFS) antibiotic efflux pump	benzalkonium chloride;rhodamine;tetracycline antibiotic
6473	arnA	3002985	pmr phosphoethanolamine transferase	peptide antibiotic
6473	catI	3002683	chloramphenicol acetyltransferase (CAT)	phenicol antibiotic
6473	FosA2	3002804	fosfomycin thiol transferase	fosfomycin
6473	Klebsiella_pneumoniae_KpnF	3004583	major facilitator superfamily (MFS) antibiotic efflux pump	aminoglycoside antibiotic;cephalosporin;macrolide antibiotic;peptide antibiotic;rifamycin antibiotic;tetracycline antibiotic
6473	lmrD	3002882	ATP-binding cassette (ABC) antibiotic efflux pump	lincosamide antibiotic
6473	mdtG	3001329	major facilitator superfamily (MFS) antibiotic efflux pump	fosfomycin
6473	mdtN	3003548	major facilitator superfamily (MFS) antibiotic efflux pump	acridine dye;nucleoside antibiotic
6473	mdtO	3003549	major facilitator superfamily (MFS) antibiotic efflux pump	acridine dye;nucleoside antibiotic
6473	MuxB	3004074	resistance-nodulation-cell division (RND) antibiotic efflux pump	aminocoumarin antibiotic;macrolide antibiotic;monobactam;tetracycline antibiotic
6473	tet(C)	3000167	major facilitator superfamily (MFS) antibiotic efflux pump	tetracycline antibiotic
6480	Klebsiella_pneumoniae_KpnH	3004597	major facilitator superfamily (MFS) antibiotic efflux pump	aminoglycoside antibiotic;carbapenem;cephalosporin;fluoroquinolone antibiotic;macrolide antibiotic;penam;penem;peptide antibiotic
6480	Klebsiella_pneumoniae_KpnG	3004588	major facilitator superfamily (MFS) antibiotic efflux pump	aminoglycoside antibiotic;carbapenem;cephalosporin;fluoroquinolone antibiotic;macrolide antibiotic;penam;penem;peptide antibiotic
6480	tolC	3000237	ATP-binding cassette (ABC) antibiotic efflux pump;major facilitator superfamily (MFS) antibiotic efflux pump;resistance-nodulation-cell division (RND) antibiotic efflux pump	aminocoumarin antibiotic;aminoglycoside antibiotic;carbapenem;cephalosporin;cephamycin;fluoroquinolone antibiotic;glycylcycline;macrolide antibiotic;penam;penem;peptide antibiotic;phenicol antibiotic;rifamycin antibiotic;tetracycline antibiotic;triclosan
6480	Pseudomonas_aeruginosa_CpxR	3004054	resistance-nodulation-cell division (RND) antibiotic efflux pump	aminocoumarin antibiotic;aminoglycoside antibiotic;carbapenem;cephalosporin;cephamycin;diaminopyrimidine antibiotic;fluoroquinolone antibiotic;macrolide antibiotic;monobactam;penam;penem;peptide antibiotic;phenicol antibiotic;sulfonamide antibiotic;tetracycline antibiotic
6480	MexB	3000378	resistance-nodulation-cell division (RND) antibiotic efflux pump	aminocoumarin antibiotic;carbapenem;cephalosporin;cephamycin;diaminopyrimidine antibiotic;fluoroquinolone antibiotic;macrolide antibiotic;monobactam;penam;penem;peptide antibiotic;phenicol antibiotic;sulfonamide antibiotic;tetracycline antibiotic
6480	OprM	3000379	resistance-nodulation-cell division (RND) antibiotic efflux pump	acridine dye;aminocoumarin antibiotic;aminoglycoside antibiotic;carbapenem;cephalosporin;cephamycin;diaminopyrimidine antibiotic;fluoroquinolone antibiotic;macrolide antibiotic;monobactam;penam;penem;peptide antibiotic;phenicol antibiotic;sulfonamide antibiotic;tetracycline antibiotic
6480	marA	3000263	General Bacterial Porin with reduced permeability to beta-lactams;resistance-nodulation-cell division (RND) antibiotic efflux pump	carbapenem;cephalosporin;cephamycin;fluoroquinolone antibiotic;glycylcycline;monobactam;penam;penem;phenicol antibiotic;rifamycin antibiotic;tetracycline antibiotic;triclosan
6480	MexA	3000377	resistance-nodulation-cell division (RND) antibiotic efflux pump	aminocoumarin antibiotic;carbapenem;cephalosporin;cephamycin;diaminopyrimidine antibiotic;fluoroquinolone antibiotic;macrolide antibiotic;monobactam;penam;penem;peptide antibiotic;phenicol antibiotic;sulfonamide antibiotic;tetracycline antibiotic
6480	ramA	3000823	General Bacterial Porin with reduced permeability to beta-lactams;resistance-nodulation-cell division (RND) antibiotic efflux pump	carbapenem;cephalosporin;cephamycin;fluoroquinolone antibiotic;glycylcycline;monobactam;penam;penem;phenicol antibiotic;rifamycin antibiotic;tetracycline antibiotic;triclosan
6480	adeF	3000777	resistance-nodulation-cell division (RND) antibiotic efflux pump	fluoroquinolone antibiotic;tetracycline antibiotic
6480	Acinetobacter_baumannii_AbaQ	3004574	major facilitator superfamily (MFS) antibiotic efflux pump	fluoroquinolone antibiotic
6480	emrB	3000074	major facilitator superfamily (MFS) antibiotic efflux pump	fluoroquinolone antibiotic
6480	CRP	3000518	resistance-nodulation-cell division (RND) antibiotic efflux pump	fluoroquinolone antibiotic;macrolide antibiotic;penam
6480	acrB	3000216	resistance-nodulation-cell division (RND) antibiotic efflux pump	cephalosporin;fluoroquinolone antibiotic;glycylcycline;penam;phenicol antibiotic;rifamycin antibiotic;tetracycline antibiotic;triclosan
6480	acrF	3000502	resistance-nodulation-cell division (RND) antibiotic efflux pump	cephalosporin;cephamycin;fluoroquinolone antibiotic;penam
6480	smeE	3003056	resistance-nodulation-cell division (RND) antibiotic efflux pump	fluoroquinolone antibiotic;macrolide antibiotic;phenicol antibiotic;tetracycline antibiotic
6480	emrR	3000516	major facilitator superfamily (MFS) antibiotic efflux pump	fluoroquinolone antibiotic
6480	oqxA	3003922	resistance-nodulation-cell division (RND) antibiotic efflux pump	diaminopyrimidine antibiotic;fluoroquinolone antibiotic;glycylcycline;nitrofuran antibiotic;tetracycline antibiotic
6480	smeF	3003057	resistance-nodulation-cell division (RND) antibiotic efflux pump	fluoroquinolone antibiotic;macrolide antibiotic;phenicol antibiotic;tetracycline antibiotic
6480	mdtM	3001214	major facilitator superfamily (MFS) antibiotic efflux pump	acridine dye;fluoroquinolone antibiotic;lincosamide antibiotic;nucleoside antibiotic;phenicol antibiotic
6480	MexE	3000803	resistance-nodulation-cell division (RND) antibiotic efflux pump	diaminopyrimidine antibiotic;fluoroquinolone antibiotic;phenicol antibiotic
6480	smeD	3003055	resistance-nodulation-cell division (RND) antibiotic efflux pump	fluoroquinolone antibiotic;macrolide antibiotic;phenicol antibiotic;tetracycline antibiotic
6480	H-NS	3000676	major facilitator superfamily (MFS) antibiotic efflux pump;resistance-nodulation-cell division (RND) antibiotic efflux pump	cephalosporin;cephamycin;fluoroquinolone antibiotic;macrolide antibiotic;penam;tetracycline antibiotic
6480	qepA	3000448	major facilitator superfamily (MFS) antibiotic efflux pump	fluoroquinolone antibiotic
6480	mexW	3003031	resistance-nodulation-cell division (RND) antibiotic efflux pump	acridine dye;fluoroquinolone antibiotic;macrolide antibiotic;phenicol antibiotic;tetracycline antibiotic
6480	QnrB8	3002722	quinolone resistance protein (qnr)	fluoroquinolone antibiotic
6480	Enterobacter_cloacae_acrA	3004042	resistance-nodulation-cell division (RND) antibiotic efflux pump	cephalosporin;fluoroquinolone antibiotic;glycylcycline;penam;phenicol antibiotic;rifamycin antibiotic;tetracycline antibiotic;triclosan
6480	AxyY	3004144	resistance-nodulation-cell division (RND) antibiotic efflux pump	aminoglycoside antibiotic;cephalosporin;fluoroquinolone antibiotic;macrolide antibiotic
6480	MexD	3000801	resistance-nodulation-cell division (RND) antibiotic efflux pump	aminocoumarin antibiotic;aminoglycoside antibiotic;cephalosporin;diaminopyrimidine antibiotic;fluoroquinolone antibiotic;macrolide antibiotic;penam;phenicol antibiotic;tetracycline antibiotic
6480	emrA	3000027	major facilitator superfamily (MFS) antibiotic efflux pump	fluoroquinolone antibiotic
6480	oqxB	3003923	resistance-nodulation-cell division (RND) antibiotic efflux pump	diaminopyrimidine antibiotic;fluoroquinolone antibiotic;glycylcycline;nitrofuran antibiotic;tetracycline antibiotic
6480	mdtK	3001327	multidrug and toxic compound extrusion (MATE) transporter	fluoroquinolone antibiotic
6480	Escherichia_coli_acrA	3004043	resistance-nodulation-cell division (RND) antibiotic efflux pump	cephalosporin;fluoroquinolone antibiotic;glycylcycline;penam;phenicol antibiotic;rifamycin antibiotic;tetracycline antibiotic;triclosan
6480	PmpM	3004077	multidrug and toxic compound extrusion (MATE) transporter	aminoglycoside antibiotic;benzalkonium chloride;fluoroquinolone antibiotic
6480	Pseudomonas_aeruginosa_soxR	3004107	ATP-binding cassette (ABC) antibiotic efflux pump;major facilitator superfamily (MFS) antibiotic efflux pump;resistance-nodulation-cell division (RND) antibiotic efflux pump	acridine dye;cephalosporin;fluoroquinolone antibiotic;glycylcycline;penam;phenicol antibiotic;rifamycin antibiotic;tetracycline antibiotic;triclosan
6480	Klebsiella_pneumoniae_acrA	3004041	resistance-nodulation-cell division (RND) antibiotic efflux pump	cephalosporin;fluoroquinolone antibiotic;glycylcycline;penam;phenicol antibiotic;rifamycin antibiotic;tetracycline antibiotic;triclosan
6480	MexF	3000804	resistance-nodulation-cell division (RND) antibiotic efflux pump	diaminopyrimidine antibiotic;fluoroquinolone antibiotic;phenicol antibiotic
6480	mexI	3000808	resistance-nodulation-cell division (RND) antibiotic efflux pump	acridine dye;fluoroquinolone antibiotic;tetracycline antibiotic
6480	mdtH	3001216	major facilitator superfamily (MFS) antibiotic efflux pump	fluoroquinolone antibiotic
6480	OprN	3000805	resistance-nodulation-cell division (RND) antibiotic efflux pump	diaminopyrimidine antibiotic;fluoroquinolone antibiotic;phenicol antibiotic
6480	ceoA	3003009	resistance-nodulation-cell division (RND) antibiotic efflux pump	aminoglycoside antibiotic;fluoroquinolone antibiotic
6480	mexH	3000807	resistance-nodulation-cell division (RND) antibiotic efflux pump	acridine dye;fluoroquinolone antibiotic;tetracycline antibiotic
6480	OprZ	3004142	resistance-nodulation-cell division (RND) antibiotic efflux pump	aminoglycoside antibiotic;cephalosporin;fluoroquinolone antibiotic;macrolide antibiotic
6480	Klebsiella_pneumoniae_OmpK37	3004122	General Bacterial Porin with reduced permeability to beta-lactams	carbapenem;cephalosporin;cephamycin;monobactam;penam;penem
6480	SHV-11	3001070	SHV beta-lactamase	carbapenem;cephalosporin;penam
6480	mdsA	3000789	resistance-nodulation-cell division (RND) antibiotic efflux pump	carbapenem;cephalosporin;cephamycin;monobactam;penam;penem;phenicol antibiotic
6480	mdtB	3000793	resistance-nodulation-cell division (RND) antibiotic efflux pump	aminocoumarin antibiotic
6480	mdtC	3000794	resistance-nodulation-cell division (RND) antibiotic efflux pump	aminocoumarin antibiotic
6480	msbA	3003950	ATP-binding cassette (ABC) antibiotic efflux pump	nitroimidazole antibiotic
6480	cpxA	3000830	resistance-nodulation-cell division (RND) antibiotic efflux pump	aminocoumarin antibiotic;aminoglycoside antibiotic
6480	aadA24	3002621	ANT(3'')	aminoglycoside antibiotic
6480	AAC(3)-IIb	3002534	AAC(3)	aminoglycoside antibiotic
6480	MuxB	3004074	resistance-nodulation-cell division (RND) antibiotic efflux pump	aminocoumarin antibiotic;macrolide antibiotic;monobactam;tetracycline antibiotic
6480	bacA	3002986	undecaprenyl pyrophosphate related proteins	peptide antibiotic
6480	pmrF	3003578	pmr phosphoethanolamine transferase	peptide antibiotic
6480	sul1	3000410	sulfonamide resistant sul	sulfonamide antibiotic;sulfone antibiotic
6480	baeR	3000828	resistance-nodulation-cell division (RND) antibiotic efflux pump	aminocoumarin antibiotic;aminoglycoside antibiotic
6480	Escherichia_coli_ampH	3004612	ampC-type beta-lactamase	cephalosporin;penam
6480	TriC	3003681	resistance-nodulation-cell division (RND) antibiotic efflux pump	triclosan
6480	acrD	3000491	resistance-nodulation-cell division (RND) antibiotic efflux pump	aminoglycoside antibiotic
6480	APH(3'')-Ib	3002639	APH(3'')	aminoglycoside antibiotic
6480	MuxC	3004075	resistance-nodulation-cell division (RND) antibiotic efflux pump	aminocoumarin antibiotic;macrolide antibiotic;monobactam;tetracycline antibiotic
6480	mexK	3003693	resistance-nodulation-cell division (RND) antibiotic efflux pump	macrolide antibiotic;tetracycline antibiotic;triclosan
6480	arnA	3002985	pmr phosphoethanolamine transferase	peptide antibiotic
6480	CTX-M-50	3001912	CTX-M beta-lactamase	cephalosporin
6480	Pseudomonas_aeruginosa_emrE	3004038	small multidrug resistance (SMR) antibiotic efflux pump	aminoglycoside antibiotic
6480	baeS	3000829	resistance-nodulation-cell division (RND) antibiotic efflux pump	aminocoumarin antibiotic;aminoglycoside antibiotic
6480	mdtO	3003549	major facilitator superfamily (MFS) antibiotic efflux pump	acridine dye;nucleoside antibiotic
6480	kdpE	3003841	kdpDE	aminoglycoside antibiotic
6480	sul2	3000412	sulfonamide resistant sul	sulfonamide antibiotic;sulfone antibiotic
6480	smeB	3003052	resistance-nodulation-cell division (RND) antibiotic efflux pump	aminoglycoside antibiotic;cephalosporin;cephamycin;penam
6480	ugd	3003577	pmr phosphoethanolamine transferase	peptide antibiotic
6480	yojI	3003952	ATP-binding cassette (ABC) antibiotic efflux pump	peptide antibiotic
6480	mexN	3003705	resistance-nodulation-cell division (RND) antibiotic efflux pump	phenicol antibiotic
6480	APH(6)-Id	3002660	APH(6)	aminoglycoside antibiotic
6480	SRT-2	3002494	SRT beta-lactamase	cephalosporin
6480	mdtG	3001329	major facilitator superfamily (MFS) antibiotic efflux pump	fosfomycin
6480	OpmH	3003682	resistance-nodulation-cell division (RND) antibiotic efflux pump	triclosan
6480	Escherichia_coli_mdfA	3001328	major facilitator superfamily (MFS) antibiotic efflux pump	benzalkonium chloride;rhodamine;tetracycline antibiotic
6480	Escherichia_coli_emrE	3004039	small multidrug resistance (SMR) antibiotic efflux pump	macrolide antibiotic
6480	smeR	3003066	resistance-nodulation-cell division (RND) antibiotic efflux pump	aminoglycoside antibiotic;cephalosporin;cephamycin;penam
6480	AAC(6')-Ib7	3002578	AAC(6')	aminoglycoside antibiotic
6480	smeA	3003051	resistance-nodulation-cell division (RND) antibiotic efflux pump	aminoglycoside antibiotic;cephalosporin;cephamycin;penam
6480	Escherichia_coli_ampC1_beta-lactamase	3004611	ampC-type beta-lactamase	cephalosporin;penam
6480	OpmB	3004072	resistance-nodulation-cell division (RND) antibiotic efflux pump	aminocoumarin antibiotic;macrolide antibiotic;monobactam;tetracycline antibiotic
6480	eptA	3003576	pmr phosphoethanolamine transferase	peptide antibiotic
6480	L1_beta-lactamase	3000582	L1 family beta-lactamase	cephalosporin
6480	mdtA	3000792	resistance-nodulation-cell division (RND) antibiotic efflux pump	aminocoumarin antibiotic
6480	mdtN	3003548	major facilitator superfamily (MFS) antibiotic efflux pump	acridine dye;nucleoside antibiotic
6480	smeC	3003053	resistance-nodulation-cell division (RND) antibiotic efflux pump	aminoglycoside antibiotic;cephalosporin;cephamycin;penam
6480	tet(D)	3000168	major facilitator superfamily (MFS) antibiotic efflux pump	tetracycline antibiotic
6480	pp-flo	3002812	major facilitator superfamily (MFS) antibiotic efflux pump	phenicol antibiotic
6480	emrK	3000206	major facilitator superfamily (MFS) antibiotic efflux pump	tetracycline antibiotic
6480	mdtP	3003550	major facilitator superfamily (MFS) antibiotic efflux pump	acridine dye;nucleoside antibiotic
6480	smeS	3003067	resistance-nodulation-cell division (RND) antibiotic efflux pump	aminoglycoside antibiotic;cephalosporin;cephamycin;penam
6480	LRA-10	3002489	class C LRA beta-lactamase	cephalosporin;penam
6510	adeJ	3000781	resistance-nodulation-cell division (RND) antibiotic efflux pump	carbapenem;cephalosporin;diaminopyrimidine antibiotic;fluoroquinolone antibiotic;lincosamide antibiotic;macrolide antibiotic;penem;phenicol antibiotic;rifamycin antibiotic;tetracycline antibiotic
6510	Pseudomonas_aeruginosa_CpxR	3004054	resistance-nodulation-cell division (RND) antibiotic efflux pump	aminocoumarin antibiotic;aminoglycoside antibiotic;carbapenem;cephalosporin;cephamycin;diaminopyrimidine antibiotic;fluoroquinolone antibiotic;macrolide antibiotic;monobactam;penam;penem;peptide antibiotic;phenicol antibiotic;sulfonamide antibiotic;tetracycline antibiotic
6510	adeF	3000777	resistance-nodulation-cell division (RND) antibiotic efflux pump	fluoroquinolone antibiotic;tetracycline antibiotic
6510	Acinetobacter_baumannii_AbaQ	3004574	major facilitator superfamily (MFS) antibiotic efflux pump	fluoroquinolone antibiotic
6510	mexI	3000808	resistance-nodulation-cell division (RND) antibiotic efflux pump	acridine dye;fluoroquinolone antibiotic;tetracycline antibiotic
6510	mexK	3003693	resistance-nodulation-cell division (RND) antibiotic efflux pump	macrolide antibiotic;tetracycline antibiotic;triclosan
6510	emrK	3000206	major facilitator superfamily (MFS) antibiotic efflux pump	tetracycline antibiotic
6510	mdtB	3000793	resistance-nodulation-cell division (RND) antibiotic efflux pump	aminocoumarin antibiotic
6510	MuxB	3004074	resistance-nodulation-cell division (RND) antibiotic efflux pump	aminocoumarin antibiotic;macrolide antibiotic;monobactam;tetracycline antibiotic
6511	Pseudomonas_aeruginosa_CpxR	3004054	resistance-nodulation-cell division (RND) antibiotic efflux pump	aminocoumarin antibiotic;aminoglycoside antibiotic;carbapenem;cephalosporin;cephamycin;diaminopyrimidine antibiotic;fluoroquinolone antibiotic;macrolide antibiotic;monobactam;penam;penem;peptide antibiotic;phenicol antibiotic;sulfonamide antibiotic;tetracycline antibiotic
6511	MexA	3000377	resistance-nodulation-cell division (RND) antibiotic efflux pump	aminocoumarin antibiotic;carbapenem;cephalosporin;cephamycin;diaminopyrimidine antibiotic;fluoroquinolone antibiotic;macrolide antibiotic;monobactam;penam;penem;peptide antibiotic;phenicol antibiotic;sulfonamide antibiotic;tetracycline antibiotic
6511	OprM	3000379	resistance-nodulation-cell division (RND) antibiotic efflux pump	acridine dye;aminocoumarin antibiotic;aminoglycoside antibiotic;carbapenem;cephalosporin;cephamycin;diaminopyrimidine antibiotic;fluoroquinolone antibiotic;macrolide antibiotic;monobactam;penam;penem;peptide antibiotic;phenicol antibiotic;sulfonamide antibiotic;tetracycline antibiotic
6511	Klebsiella_pneumoniae_KpnH	3004597	major facilitator superfamily (MFS) antibiotic efflux pump	aminoglycoside antibiotic;carbapenem;cephalosporin;fluoroquinolone antibiotic;macrolide antibiotic;penam;penem;peptide antibiotic
6511	Klebsiella_pneumoniae_KpnG	3004588	major facilitator superfamily (MFS) antibiotic efflux pump	aminoglycoside antibiotic;carbapenem;cephalosporin;fluoroquinolone antibiotic;macrolide antibiotic;penam;penem;peptide antibiotic
6511	tolC	3000237	ATP-binding cassette (ABC) antibiotic efflux pump;major facilitator superfamily (MFS) antibiotic efflux pump;resistance-nodulation-cell division (RND) antibiotic efflux pump	aminocoumarin antibiotic;aminoglycoside antibiotic;carbapenem;cephalosporin;cephamycin;fluoroquinolone antibiotic;glycylcycline;macrolide antibiotic;penam;penem;peptide antibiotic;phenicol antibiotic;rifamycin antibiotic;tetracycline antibiotic;triclosan
6511	adeJ	3000781	resistance-nodulation-cell division (RND) antibiotic efflux pump	carbapenem;cephalosporin;diaminopyrimidine antibiotic;fluoroquinolone antibiotic;lincosamide antibiotic;macrolide antibiotic;penem;phenicol antibiotic;rifamycin antibiotic;tetracycline antibiotic
6511	adeF	3000777	resistance-nodulation-cell division (RND) antibiotic efflux pump	fluoroquinolone antibiotic;tetracycline antibiotic
6511	Acinetobacter_baumannii_AbaQ	3004574	major facilitator superfamily (MFS) antibiotic efflux pump	fluoroquinolone antibiotic
6511	mexW	3003031	resistance-nodulation-cell division (RND) antibiotic efflux pump	acridine dye;fluoroquinolone antibiotic;macrolide antibiotic;phenicol antibiotic;tetracycline antibiotic
6511	MexE	3000803	resistance-nodulation-cell division (RND) antibiotic efflux pump	diaminopyrimidine antibiotic;fluoroquinolone antibiotic;phenicol antibiotic
6511	QnrB8	3002722	quinolone resistance protein (qnr)	fluoroquinolone antibiotic
6511	PmpM	3004077	multidrug and toxic compound extrusion (MATE) transporter	aminoglycoside antibiotic;benzalkonium chloride;fluoroquinolone antibiotic
6511	OprN	3000805	resistance-nodulation-cell division (RND) antibiotic efflux pump	diaminopyrimidine antibiotic;fluoroquinolone antibiotic;phenicol antibiotic
6511	Pseudomonas_aeruginosa_soxR	3004107	ATP-binding cassette (ABC) antibiotic efflux pump;major facilitator superfamily (MFS) antibiotic efflux pump;resistance-nodulation-cell division (RND) antibiotic efflux pump	acridine dye;cephalosporin;fluoroquinolone antibiotic;glycylcycline;penam;phenicol antibiotic;rifamycin antibiotic;tetracycline antibiotic;triclosan
6511	emrB	3000074	major facilitator superfamily (MFS) antibiotic efflux pump	fluoroquinolone antibiotic
6511	MexD	3000801	resistance-nodulation-cell division (RND) antibiotic efflux pump	aminocoumarin antibiotic;aminoglycoside antibiotic;cephalosporin;diaminopyrimidine antibiotic;fluoroquinolone antibiotic;macrolide antibiotic;penam;phenicol antibiotic;tetracycline antibiotic
6511	acrF	3000502	resistance-nodulation-cell division (RND) antibiotic efflux pump	cephalosporin;cephamycin;fluoroquinolone antibiotic;penam
6511	emrR	3000516	major facilitator superfamily (MFS) antibiotic efflux pump	fluoroquinolone antibiotic
6511	CRP	3000518	resistance-nodulation-cell division (RND) antibiotic efflux pump	fluoroquinolone antibiotic;macrolide antibiotic;penam
6511	acrB	3000216	resistance-nodulation-cell division (RND) antibiotic efflux pump	cephalosporin;fluoroquinolone antibiotic;glycylcycline;penam;phenicol antibiotic;rifamycin antibiotic;tetracycline antibiotic;triclosan
6511	Escherichia_coli_acrA	3004043	resistance-nodulation-cell division (RND) antibiotic efflux pump	cephalosporin;fluoroquinolone antibiotic;glycylcycline;penam;phenicol antibiotic;rifamycin antibiotic;tetracycline antibiotic;triclosan
6511	SHV-11	3001070	SHV beta-lactamase	carbapenem;cephalosporin;penam
6511	THIN-B	3000851	THIN-B beta-lactamase	carbapenem;cephalosporin;penam
6511	Pseudomonas_aeruginosa_emrE	3004038	small multidrug resistance (SMR) antibiotic efflux pump	aminoglycoside antibiotic
6511	mexK	3003693	resistance-nodulation-cell division (RND) antibiotic efflux pump	macrolide antibiotic;tetracycline antibiotic;triclosan
6511	TriC	3003681	resistance-nodulation-cell division (RND) antibiotic efflux pump	triclosan
6511	sul1	3000410	sulfonamide resistant sul	sulfonamide antibiotic;sulfone antibiotic
6511	mdtB	3000793	resistance-nodulation-cell division (RND) antibiotic efflux pump	aminocoumarin antibiotic
6511	arnA	3002985	pmr phosphoethanolamine transferase	peptide antibiotic
6511	MuxB	3004074	resistance-nodulation-cell division (RND) antibiotic efflux pump	aminocoumarin antibiotic;macrolide antibiotic;monobactam;tetracycline antibiotic
6511	msbA	3003950	ATP-binding cassette (ABC) antibiotic efflux pump	nitroimidazole antibiotic
6511	OpmH	3003682	resistance-nodulation-cell division (RND) antibiotic efflux pump	triclosan
6511	tet(C)	3000167	major facilitator superfamily (MFS) antibiotic efflux pump	tetracycline antibiotic
6511	mexN	3003705	resistance-nodulation-cell division (RND) antibiotic efflux pump	phenicol antibiotic
6511	fosA	3000149	fosfomycin thiol transferase	fosfomycin
6511	adeB	3000775	resistance-nodulation-cell division (RND) antibiotic efflux pump	glycylcycline;tetracycline antibiotic
6511	cpxA	3000830	resistance-nodulation-cell division (RND) antibiotic efflux pump	aminocoumarin antibiotic;aminoglycoside antibiotic
6511	OpmB	3004072	resistance-nodulation-cell division (RND) antibiotic efflux pump	aminocoumarin antibiotic;macrolide antibiotic;monobactam;tetracycline antibiotic
6511	mexJ	3003692	resistance-nodulation-cell division (RND) antibiotic efflux pump	macrolide antibiotic;tetracycline antibiotic;triclosan
6511	CTX-M-50	3001912	CTX-M beta-lactamase	cephalosporin
6511	sul2	3000412	sulfonamide resistant sul	sulfonamide antibiotic;sulfone antibiotic
6511	mdtC	3000794	resistance-nodulation-cell division (RND) antibiotic efflux pump	aminocoumarin antibiotic
6511	TriA	3003679	resistance-nodulation-cell division (RND) antibiotic efflux pump	triclosan
6511	emrK	3000206	major facilitator superfamily (MFS) antibiotic efflux pump	tetracycline antibiotic
6511	APH(6)-Id	3002660	APH(6)	aminoglycoside antibiotic
6511	bacA	3002986	undecaprenyl pyrophosphate related proteins	peptide antibiotic
6511	baeR	3000828	resistance-nodulation-cell division (RND) antibiotic efflux pump	aminocoumarin antibiotic;aminoglycoside antibiotic
6511	mdtN	3003548	major facilitator superfamily (MFS) antibiotic efflux pump	acridine dye;nucleoside antibiotic
6511	APH(3'')-Ib	3002639	APH(3'')	aminoglycoside antibiotic
6511	acrD	3000491	resistance-nodulation-cell division (RND) antibiotic efflux pump	aminoglycoside antibiotic
6511	AAC(3)-IIb	3002534	AAC(3)	aminoglycoside antibiotic
6511	bcr-1	3003801	major facilitator superfamily (MFS) antibiotic efflux pump	bicyclomycin
6511	smeR	3003066	resistance-nodulation-cell division (RND) antibiotic efflux pump	aminoglycoside antibiotic;cephalosporin;cephamycin;penam
6511	mdtG	3001329	major facilitator superfamily (MFS) antibiotic efflux pump	fosfomycin
6513	adeF	3000777	resistance-nodulation-cell division (RND) antibiotic efflux pump	fluoroquinolone antibiotic;tetracycline antibiotic
6513	opcM	3003037	resistance-nodulation-cell division (RND) antibiotic efflux pump	aminoglycoside antibiotic;fluoroquinolone antibiotic
6513	aadA24	3002621	ANT(3'')	aminoglycoside antibiotic
6513	dfrA17	3002860	trimethoprim resistant dihydrofolate reductase dfr	diaminopyrimidine antibiotic
6513	efpA	3003955	major facilitator superfamily (MFS) antibiotic efflux pump	isoniazid;rifamycin antibiotic
6513	mdtB	3000793	resistance-nodulation-cell division (RND) antibiotic efflux pump	aminocoumarin antibiotic
6513	sul1	3000410	sulfonamide resistant sul	sulfonamide antibiotic;sulfone antibiotic
6515	Klebsiella_pneumoniae_KpnH	3004597	major facilitator superfamily (MFS) antibiotic efflux pump	aminoglycoside antibiotic;carbapenem;cephalosporin;fluoroquinolone antibiotic;macrolide antibiotic;penam;penem;peptide antibiotic
6515	Klebsiella_pneumoniae_KpnG	3004588	major facilitator superfamily (MFS) antibiotic efflux pump	aminoglycoside antibiotic;carbapenem;cephalosporin;fluoroquinolone antibiotic;macrolide antibiotic;penam;penem;peptide antibiotic
6515	ramA	3000823	General Bacterial Porin with reduced permeability to beta-lactams;resistance-nodulation-cell division (RND) antibiotic efflux pump	carbapenem;cephalosporin;cephamycin;fluoroquinolone antibiotic;glycylcycline;monobactam;penam;penem;phenicol antibiotic;rifamycin antibiotic;tetracycline antibiotic;triclosan
6515	adeF	3000777	resistance-nodulation-cell division (RND) antibiotic efflux pump	fluoroquinolone antibiotic;tetracycline antibiotic
6515	emrR	3000516	major facilitator superfamily (MFS) antibiotic efflux pump	fluoroquinolone antibiotic
6515	acrF	3000502	resistance-nodulation-cell division (RND) antibiotic efflux pump	cephalosporin;cephamycin;fluoroquinolone antibiotic;penam
6515	CRP	3000518	resistance-nodulation-cell division (RND) antibiotic efflux pump	fluoroquinolone antibiotic;macrolide antibiotic;penam
6515	Escherichia_coli_acrA	3004043	resistance-nodulation-cell division (RND) antibiotic efflux pump	cephalosporin;fluoroquinolone antibiotic;glycylcycline;penam;phenicol antibiotic;rifamycin antibiotic;tetracycline antibiotic;triclosan
6515	H-NS	3000676	major facilitator superfamily (MFS) antibiotic efflux pump;resistance-nodulation-cell division (RND) antibiotic efflux pump	cephalosporin;cephamycin;fluoroquinolone antibiotic;macrolide antibiotic;penam;tetracycline antibiotic
6515	emrB	3000074	major facilitator superfamily (MFS) antibiotic efflux pump	fluoroquinolone antibiotic
6515	evgS	3000833	major facilitator superfamily (MFS) antibiotic efflux pump;resistance-nodulation-cell division (RND) antibiotic efflux pump	fluoroquinolone antibiotic;macrolide antibiotic;penam;tetracycline antibiotic
6515	Enterobacter_cloacae_acrA	3004042	resistance-nodulation-cell division (RND) antibiotic efflux pump	cephalosporin;fluoroquinolone antibiotic;glycylcycline;penam;phenicol antibiotic;rifamycin antibiotic;tetracycline antibiotic;triclosan
6515	oqxA	3003922	resistance-nodulation-cell division (RND) antibiotic efflux pump	diaminopyrimidine antibiotic;fluoroquinolone antibiotic;glycylcycline;nitrofuran antibiotic;tetracycline antibiotic
6515	Klebsiella_pneumoniae_OmpK37	3004122	General Bacterial Porin with reduced permeability to beta-lactams	carbapenem;cephalosporin;cephamycin;monobactam;penam;penem
6515	mdtC	3000794	resistance-nodulation-cell division (RND) antibiotic efflux pump	aminocoumarin antibiotic
6515	mdtB	3000793	resistance-nodulation-cell division (RND) antibiotic efflux pump	aminocoumarin antibiotic
6515	msbA	3003950	ATP-binding cassette (ABC) antibiotic efflux pump	nitroimidazole antibiotic
6515	CTX-M-50	3001912	CTX-M beta-lactamase	cephalosporin
6515	cpxA	3000830	resistance-nodulation-cell division (RND) antibiotic efflux pump	aminocoumarin antibiotic;aminoglycoside antibiotic
6515	baeR	3000828	resistance-nodulation-cell division (RND) antibiotic efflux pump	aminocoumarin antibiotic;aminoglycoside antibiotic
6515	Escherichia_coli_ampH	3004612	ampC-type beta-lactamase	cephalosporin;penam
6515	acrD	3000491	resistance-nodulation-cell division (RND) antibiotic efflux pump	aminoglycoside antibiotic
6515	pmrF	3003578	pmr phosphoethanolamine transferase	peptide antibiotic
6515	yojI	3003952	ATP-binding cassette (ABC) antibiotic efflux pump	peptide antibiotic
6515	ugd	3003577	pmr phosphoethanolamine transferase	peptide antibiotic
6515	bacA	3002986	undecaprenyl pyrophosphate related proteins	peptide antibiotic
6515	Escherichia_coli_mdfA	3001328	major facilitator superfamily (MFS) antibiotic efflux pump	benzalkonium chloride;rhodamine;tetracycline antibiotic
6515	emrK	3000206	major facilitator superfamily (MFS) antibiotic efflux pump	tetracycline antibiotic
6515	mdtO	3003549	major facilitator superfamily (MFS) antibiotic efflux pump	acridine dye;nucleoside antibiotic
6515	baeS	3000829	resistance-nodulation-cell division (RND) antibiotic efflux pump	aminocoumarin antibiotic;aminoglycoside antibiotic
6515	catI	3002683	chloramphenicol acetyltransferase (CAT)	phenicol antibiotic
6515	FosA5	3003209	fosfomycin thiol transferase	fosfomycin
6515	Klebsiella_pneumoniae_KpnE	3004580	major facilitator superfamily (MFS) antibiotic efflux pump	aminoglycoside antibiotic;cephalosporin;macrolide antibiotic;peptide antibiotic;rifamycin antibiotic;tetracycline antibiotic
6515	mdtA	3000792	resistance-nodulation-cell division (RND) antibiotic efflux pump	aminocoumarin antibiotic
6515	mdtG	3001329	major facilitator superfamily (MFS) antibiotic efflux pump	fosfomycin
6515	mexK	3003693	resistance-nodulation-cell division (RND) antibiotic efflux pump	macrolide antibiotic;tetracycline antibiotic;triclosan
6515	tet(C)	3000167	major facilitator superfamily (MFS) antibiotic efflux pump	tetracycline antibiotic
6519	OprM	3000379	resistance-nodulation-cell division (RND) antibiotic efflux pump	acridine dye;aminocoumarin antibiotic;aminoglycoside antibiotic;carbapenem;cephalosporin;cephamycin;diaminopyrimidine antibiotic;fluoroquinolone antibiotic;macrolide antibiotic;monobactam;penam;penem;peptide antibiotic;phenicol antibiotic;sulfonamide antibiotic;tetracycline antibiotic
6519	Pseudomonas_aeruginosa_CpxR	3004054	resistance-nodulation-cell division (RND) antibiotic efflux pump	aminocoumarin antibiotic;aminoglycoside antibiotic;carbapenem;cephalosporin;cephamycin;diaminopyrimidine antibiotic;fluoroquinolone antibiotic;macrolide antibiotic;monobactam;penam;penem;peptide antibiotic;phenicol antibiotic;sulfonamide antibiotic;tetracycline antibiotic
6519	adeF	3000777	resistance-nodulation-cell division (RND) antibiotic efflux pump	fluoroquinolone antibiotic;tetracycline antibiotic
6519	Acinetobacter_baumannii_AbaQ	3004574	major facilitator superfamily (MFS) antibiotic efflux pump	fluoroquinolone antibiotic
6519	mexW	3003031	resistance-nodulation-cell division (RND) antibiotic efflux pump	acridine dye;fluoroquinolone antibiotic;macrolide antibiotic;phenicol antibiotic;tetracycline antibiotic
6519	acrB	3000216	resistance-nodulation-cell division (RND) antibiotic efflux pump	cephalosporin;fluoroquinolone antibiotic;glycylcycline;penam;phenicol antibiotic;rifamycin antibiotic;tetracycline antibiotic;triclosan
6519	PmpM	3004077	multidrug and toxic compound extrusion (MATE) transporter	aminoglycoside antibiotic;benzalkonium chloride;fluoroquinolone antibiotic
6519	OprN	3000805	resistance-nodulation-cell division (RND) antibiotic efflux pump	diaminopyrimidine antibiotic;fluoroquinolone antibiotic;phenicol antibiotic
6519	QnrB8	3002722	quinolone resistance protein (qnr)	fluoroquinolone antibiotic
6519	smeD	3003055	resistance-nodulation-cell division (RND) antibiotic efflux pump	fluoroquinolone antibiotic;macrolide antibiotic;phenicol antibiotic;tetracycline antibiotic
6519	tet(C)	3000167	major facilitator superfamily (MFS) antibiotic efflux pump	tetracycline antibiotic
6519	sul1	3000410	sulfonamide resistant sul	sulfonamide antibiotic;sulfone antibiotic
6519	cpxA	3000830	resistance-nodulation-cell division (RND) antibiotic efflux pump	aminocoumarin antibiotic;aminoglycoside antibiotic
6519	mexK	3003693	resistance-nodulation-cell division (RND) antibiotic efflux pump	macrolide antibiotic;tetracycline antibiotic;triclosan
6519	Pseudomonas_aeruginosa_emrE	3004038	small multidrug resistance (SMR) antibiotic efflux pump	aminoglycoside antibiotic
6519	TriC	3003681	resistance-nodulation-cell division (RND) antibiotic efflux pump	triclosan
6519	mdtB	3000793	resistance-nodulation-cell division (RND) antibiotic efflux pump	aminocoumarin antibiotic
6519	mdtC	3000794	resistance-nodulation-cell division (RND) antibiotic efflux pump	aminocoumarin antibiotic
6519	arnA	3002985	pmr phosphoethanolamine transferase	peptide antibiotic
6519	bacA	3002986	undecaprenyl pyrophosphate related proteins	peptide antibiotic
6519	sul2	3000412	sulfonamide resistant sul	sulfonamide antibiotic;sulfone antibiotic
6525	adeF	3000777	resistance-nodulation-cell division (RND) antibiotic efflux pump	fluoroquinolone antibiotic;tetracycline antibiotic
6525	CTX-M-50	3001912	CTX-M beta-lactamase	cephalosporin
6525	mdtB	3000793	resistance-nodulation-cell division (RND) antibiotic efflux pump	aminocoumarin antibiotic
6525	APH(3'')-Ib	3002639	APH(3'')	aminoglycoside antibiotic
6525	cpxA	3000830	resistance-nodulation-cell division (RND) antibiotic efflux pump	aminocoumarin antibiotic;aminoglycoside antibiotic
6525	mdtC	3000794	resistance-nodulation-cell division (RND) antibiotic efflux pump	aminocoumarin antibiotic
6525	msbA	3003950	ATP-binding cassette (ABC) antibiotic efflux pump	nitroimidazole antibiotic
6525	TEM-132	3000996	TEM beta-lactamase	cephalosporin;monobactam;penam;penem
6527	adeF	3000777	resistance-nodulation-cell division (RND) antibiotic efflux pump	fluoroquinolone antibiotic;tetracycline antibiotic
6527	CRP	3000518	resistance-nodulation-cell division (RND) antibiotic efflux pump	fluoroquinolone antibiotic;macrolide antibiotic;penam
6534	Klebsiella_pneumoniae_KpnH	3004597	major facilitator superfamily (MFS) antibiotic efflux pump	aminoglycoside antibiotic;carbapenem;cephalosporin;fluoroquinolone antibiotic;macrolide antibiotic;penam;penem;peptide antibiotic
6534	Pseudomonas_aeruginosa_CpxR	3004054	resistance-nodulation-cell division (RND) antibiotic efflux pump	aminocoumarin antibiotic;aminoglycoside antibiotic;carbapenem;cephalosporin;cephamycin;diaminopyrimidine antibiotic;fluoroquinolone antibiotic;macrolide antibiotic;monobactam;penam;penem;peptide antibiotic;phenicol antibiotic;sulfonamide antibiotic;tetracycline antibiotic
6534	adeI	3000780	resistance-nodulation-cell division (RND) antibiotic efflux pump	carbapenem;cephalosporin;diaminopyrimidine antibiotic;fluoroquinolone antibiotic;lincosamide antibiotic;macrolide antibiotic;penem;phenicol antibiotic;rifamycin antibiotic;tetracycline antibiotic
6534	adeJ	3000781	resistance-nodulation-cell division (RND) antibiotic efflux pump	carbapenem;cephalosporin;diaminopyrimidine antibiotic;fluoroquinolone antibiotic;lincosamide antibiotic;macrolide antibiotic;penem;phenicol antibiotic;rifamycin antibiotic;tetracycline antibiotic
6534	Klebsiella_pneumoniae_KpnG	3004588	major facilitator superfamily (MFS) antibiotic efflux pump	aminoglycoside antibiotic;carbapenem;cephalosporin;fluoroquinolone antibiotic;macrolide antibiotic;penam;penem;peptide antibiotic
6534	MexB	3000378	resistance-nodulation-cell division (RND) antibiotic efflux pump	aminocoumarin antibiotic;carbapenem;cephalosporin;cephamycin;diaminopyrimidine antibiotic;fluoroquinolone antibiotic;macrolide antibiotic;monobactam;penam;penem;peptide antibiotic;phenicol antibiotic;sulfonamide antibiotic;tetracycline antibiotic
6534	MexA	3000377	resistance-nodulation-cell division (RND) antibiotic efflux pump	aminocoumarin antibiotic;carbapenem;cephalosporin;cephamycin;diaminopyrimidine antibiotic;fluoroquinolone antibiotic;macrolide antibiotic;monobactam;penam;penem;peptide antibiotic;phenicol antibiotic;sulfonamide antibiotic;tetracycline antibiotic
6534	tolC	3000237	ATP-binding cassette (ABC) antibiotic efflux pump;major facilitator superfamily (MFS) antibiotic efflux pump;resistance-nodulation-cell division (RND) antibiotic efflux pump	aminocoumarin antibiotic;aminoglycoside antibiotic;carbapenem;cephalosporin;cephamycin;fluoroquinolone antibiotic;glycylcycline;macrolide antibiotic;penam;penem;peptide antibiotic;phenicol antibiotic;rifamycin antibiotic;tetracycline antibiotic;triclosan
6534	adeN	3000559	resistance-nodulation-cell division (RND) antibiotic efflux pump	carbapenem;cephalosporin;diaminopyrimidine antibiotic;fluoroquinolone antibiotic;lincosamide antibiotic;macrolide antibiotic;penem;phenicol antibiotic;rifamycin antibiotic;tetracycline antibiotic
6534	mexY	3003033	resistance-nodulation-cell division (RND) antibiotic efflux pump	acridine dye;aminoglycoside antibiotic;carbapenem;cephalosporin;cephamycin;fluoroquinolone antibiotic;macrolide antibiotic;penam;phenicol antibiotic;tetracycline antibiotic
6534	OprM	3000379	resistance-nodulation-cell division (RND) antibiotic efflux pump	acridine dye;aminocoumarin antibiotic;aminoglycoside antibiotic;carbapenem;cephalosporin;cephamycin;diaminopyrimidine antibiotic;fluoroquinolone antibiotic;macrolide antibiotic;monobactam;penam;penem;peptide antibiotic;phenicol antibiotic;sulfonamide antibiotic;tetracycline antibiotic
6534	adeK	3000782	resistance-nodulation-cell division (RND) antibiotic efflux pump	carbapenem;cephalosporin;diaminopyrimidine antibiotic;fluoroquinolone antibiotic;lincosamide antibiotic;macrolide antibiotic;penem;phenicol antibiotic;rifamycin antibiotic;tetracycline antibiotic
6534	adeF	3000777	resistance-nodulation-cell division (RND) antibiotic efflux pump	fluoroquinolone antibiotic;tetracycline antibiotic
6534	Acinetobacter_baumannii_AbaQ	3004574	major facilitator superfamily (MFS) antibiotic efflux pump	fluoroquinolone antibiotic
6534	mexW	3003031	resistance-nodulation-cell division (RND) antibiotic efflux pump	acridine dye;fluoroquinolone antibiotic;macrolide antibiotic;phenicol antibiotic;tetracycline antibiotic
6534	smeE	3003056	resistance-nodulation-cell division (RND) antibiotic efflux pump	fluoroquinolone antibiotic;macrolide antibiotic;phenicol antibiotic;tetracycline antibiotic
6534	emrR	3000516	major facilitator superfamily (MFS) antibiotic efflux pump	fluoroquinolone antibiotic
6534	AxyY	3004144	resistance-nodulation-cell division (RND) antibiotic efflux pump	aminoglycoside antibiotic;cephalosporin;fluoroquinolone antibiotic;macrolide antibiotic
6534	CRP	3000518	resistance-nodulation-cell division (RND) antibiotic efflux pump	fluoroquinolone antibiotic;macrolide antibiotic;penam
6534	MexE	3000803	resistance-nodulation-cell division (RND) antibiotic efflux pump	diaminopyrimidine antibiotic;fluoroquinolone antibiotic;phenicol antibiotic
6534	acrF	3000502	resistance-nodulation-cell division (RND) antibiotic efflux pump	cephalosporin;cephamycin;fluoroquinolone antibiotic;penam
6534	emrB	3000074	major facilitator superfamily (MFS) antibiotic efflux pump	fluoroquinolone antibiotic
6534	acrB	3000216	resistance-nodulation-cell division (RND) antibiotic efflux pump	cephalosporin;fluoroquinolone antibiotic;glycylcycline;penam;phenicol antibiotic;rifamycin antibiotic;tetracycline antibiotic;triclosan
6534	oqxA	3003922	resistance-nodulation-cell division (RND) antibiotic efflux pump	diaminopyrimidine antibiotic;fluoroquinolone antibiotic;glycylcycline;nitrofuran antibiotic;tetracycline antibiotic
6534	MexF	3000804	resistance-nodulation-cell division (RND) antibiotic efflux pump	diaminopyrimidine antibiotic;fluoroquinolone antibiotic;phenicol antibiotic
6534	OprN	3000805	resistance-nodulation-cell division (RND) antibiotic efflux pump	diaminopyrimidine antibiotic;fluoroquinolone antibiotic;phenicol antibiotic
6534	mexI	3000808	resistance-nodulation-cell division (RND) antibiotic efflux pump	acridine dye;fluoroquinolone antibiotic;tetracycline antibiotic
6534	smeF	3003057	resistance-nodulation-cell division (RND) antibiotic efflux pump	fluoroquinolone antibiotic;macrolide antibiotic;phenicol antibiotic;tetracycline antibiotic
6534	QnrB8	3002722	quinolone resistance protein (qnr)	fluoroquinolone antibiotic
6534	smeD	3003055	resistance-nodulation-cell division (RND) antibiotic efflux pump	fluoroquinolone antibiotic;macrolide antibiotic;phenicol antibiotic;tetracycline antibiotic
6534	Enterobacter_cloacae_acrA	3004042	resistance-nodulation-cell division (RND) antibiotic efflux pump	cephalosporin;fluoroquinolone antibiotic;glycylcycline;penam;phenicol antibiotic;rifamycin antibiotic;tetracycline antibiotic;triclosan
6534	mdtM	3001214	major facilitator superfamily (MFS) antibiotic efflux pump	acridine dye;fluoroquinolone antibiotic;lincosamide antibiotic;nucleoside antibiotic;phenicol antibiotic
6534	oqxB	3003923	resistance-nodulation-cell division (RND) antibiotic efflux pump	diaminopyrimidine antibiotic;fluoroquinolone antibiotic;glycylcycline;nitrofuran antibiotic;tetracycline antibiotic
6534	adeL	3000620	resistance-nodulation-cell division (RND) antibiotic efflux pump	fluoroquinolone antibiotic;tetracycline antibiotic
6534	MexD	3000801	resistance-nodulation-cell division (RND) antibiotic efflux pump	aminocoumarin antibiotic;aminoglycoside antibiotic;cephalosporin;diaminopyrimidine antibiotic;fluoroquinolone antibiotic;macrolide antibiotic;penam;phenicol antibiotic;tetracycline antibiotic
6534	PmpM	3004077	multidrug and toxic compound extrusion (MATE) transporter	aminoglycoside antibiotic;benzalkonium chloride;fluoroquinolone antibiotic
6534	mexH	3000807	resistance-nodulation-cell division (RND) antibiotic efflux pump	acridine dye;fluoroquinolone antibiotic;tetracycline antibiotic
6534	MexC	3000800	resistance-nodulation-cell division (RND) antibiotic efflux pump	aminocoumarin antibiotic;aminoglycoside antibiotic;cephalosporin;diaminopyrimidine antibiotic;fluoroquinolone antibiotic;macrolide antibiotic;penam;phenicol antibiotic;tetracycline antibiotic
6534	abeM	3000753	multidrug and toxic compound extrusion (MATE) transporter	acridine dye;fluoroquinolone antibiotic;triclosan
6534	adeG	3000778	resistance-nodulation-cell division (RND) antibiotic efflux pump	fluoroquinolone antibiotic;tetracycline antibiotic
6534	H-NS	3000676	major facilitator superfamily (MFS) antibiotic efflux pump;resistance-nodulation-cell division (RND) antibiotic efflux pump	cephalosporin;cephamycin;fluoroquinolone antibiotic;macrolide antibiotic;penam;tetracycline antibiotic
6534	mdtH	3001216	major facilitator superfamily (MFS) antibiotic efflux pump	fluoroquinolone antibiotic
6534	mexQ	3003699	resistance-nodulation-cell division (RND) antibiotic efflux pump	acridine dye;carbapenem;diaminopyrimidine antibiotic;macrolide antibiotic;phenicol antibiotic;tetracycline antibiotic
6534	Klebsiella_pneumoniae_OmpK37	3004122	General Bacterial Porin with reduced permeability to beta-lactams	carbapenem;cephalosporin;cephamycin;monobactam;penam;penem
6534	SHV-11	3001070	SHV beta-lactamase	carbapenem;cephalosporin;penam
6534	BKC-1	3004757	BKC Beta-lactamase	carbapenem
6534	KHM-1	3000847	KHM beta-lactamase	carbapenem;cephalosporin;cephamycin;penam;penem
6534	AAC(3)-IIb	3002534	AAC(3)	aminoglycoside antibiotic
6534	aadA24	3002621	ANT(3'')	aminoglycoside antibiotic
6534	sul1	3000410	sulfonamide resistant sul	sulfonamide antibiotic;sulfone antibiotic
6534	MuxB	3004074	resistance-nodulation-cell division (RND) antibiotic efflux pump	aminocoumarin antibiotic;macrolide antibiotic;monobactam;tetracycline antibiotic
6534	CTX-M-50	3001912	CTX-M beta-lactamase	cephalosporin
6534	mexK	3003693	resistance-nodulation-cell division (RND) antibiotic efflux pump	macrolide antibiotic;tetracycline antibiotic;triclosan
6534	mdtB	3000793	resistance-nodulation-cell division (RND) antibiotic efflux pump	aminocoumarin antibiotic
6534	tet(C)	3000167	major facilitator superfamily (MFS) antibiotic efflux pump	tetracycline antibiotic
6534	arnA	3002985	pmr phosphoethanolamine transferase	peptide antibiotic
6534	vanRO	3002930	glycopeptide resistance gene cluster;vanR	glycopeptide antibiotic
6534	mdtC	3000794	resistance-nodulation-cell division (RND) antibiotic efflux pump	aminocoumarin antibiotic
6534	tet(42)	3000572	major facilitator superfamily (MFS) antibiotic efflux pump	tetracycline antibiotic
6534	cmx	3002703	major facilitator superfamily (MFS) antibiotic efflux pump	phenicol antibiotic
6534	msbA	3003950	ATP-binding cassette (ABC) antibiotic efflux pump	nitroimidazole antibiotic
6534	TriC	3003681	resistance-nodulation-cell division (RND) antibiotic efflux pump	triclosan
6534	determinant_of_bleomycin_resistance	3001205	Bleomycin resistant protein	glycopeptide antibiotic
6534	Pseudomonas_aeruginosa_emrE	3004038	small multidrug resistance (SMR) antibiotic efflux pump	aminoglycoside antibiotic
6534	MuxC	3004075	resistance-nodulation-cell division (RND) antibiotic efflux pump	aminocoumarin antibiotic;macrolide antibiotic;monobactam;tetracycline antibiotic
6534	smeB	3003052	resistance-nodulation-cell division (RND) antibiotic efflux pump	aminoglycoside antibiotic;cephalosporin;cephamycin;penam
6534	novA	3002522	ATP-binding cassette (ABC) antibiotic efflux pump	aminocoumarin antibiotic
6534	APH(3'')-Ib	3002639	APH(3'')	aminoglycoside antibiotic
6534	rmtF	3002666	16S rRNA methyltransferase (G1405)	aminoglycoside antibiotic
6534	mtrA	3000816	resistance-nodulation-cell division (RND) antibiotic efflux pump	macrolide antibiotic;penam
6534	mexN	3003705	resistance-nodulation-cell division (RND) antibiotic efflux pump	phenicol antibiotic
6534	efpA	3003955	major facilitator superfamily (MFS) antibiotic efflux pump	isoniazid;rifamycin antibiotic
6534	cpxA	3000830	resistance-nodulation-cell division (RND) antibiotic efflux pump	aminocoumarin antibiotic;aminoglycoside antibiotic
6534	ADC-81	3003887	ADC beta-lactamase without carbapenemase activity	cephalosporin
6534	RbpA	3000245	RbpA bacterial RNA polymerase-binding protein	rifamycin antibiotic
6534	Escherichia_coli_ampH	3004612	ampC-type beta-lactamase	cephalosporin;penam
6534	baeR	3000828	resistance-nodulation-cell division (RND) antibiotic efflux pump	aminocoumarin antibiotic;aminoglycoside antibiotic
6534	catI	3002683	chloramphenicol acetyltransferase (CAT)	phenicol antibiotic
6534	adeB	3000775	resistance-nodulation-cell division (RND) antibiotic efflux pump	glycylcycline;tetracycline antibiotic
6534	fosA	3000149	fosfomycin thiol transferase	fosfomycin
6534	emrK	3000206	major facilitator superfamily (MFS) antibiotic efflux pump	tetracycline antibiotic
6534	dfrA17	3002860	trimethoprim resistant dihydrofolate reductase dfr	diaminopyrimidine antibiotic
6534	OpmH	3003682	resistance-nodulation-cell division (RND) antibiotic efflux pump	triclosan
6534	OpmB	3004072	resistance-nodulation-cell division (RND) antibiotic efflux pump	aminocoumarin antibiotic;macrolide antibiotic;monobactam;tetracycline antibiotic
6534	smeR	3003066	resistance-nodulation-cell division (RND) antibiotic efflux pump	aminoglycoside antibiotic;cephalosporin;cephamycin;penam
6534	sul2	3000412	sulfonamide resistant sul	sulfonamide antibiotic;sulfone antibiotic
6534	floR	3002705	major facilitator superfamily (MFS) antibiotic efflux pump	phenicol antibiotic
6534	OXA-212	3001711	OXA beta-lactamase	cephalosporin;penam
6534	AAC(6')-Ib7	3002578	AAC(6')	aminoglycoside antibiotic
6534	baeS	3000829	resistance-nodulation-cell division (RND) antibiotic efflux pump	aminocoumarin antibiotic;aminoglycoside antibiotic
6534	iri	3002884	rifampin monooxygenase	rifamycin antibiotic
6534	bacA	3002986	undecaprenyl pyrophosphate related proteins	peptide antibiotic
6534	AAC(6')-Ie-APH(2'')-Ia	3002597	AAC(6');APH(2'')	aminoglycoside antibiotic
6534	acrD	3000491	resistance-nodulation-cell division (RND) antibiotic efflux pump	aminoglycoside antibiotic
6534	OXA-211	3001710	OXA beta-lactamase	cephalosporin;penam
6534	OXA-333	3001521	OXA beta-lactamase	cephalosporin;penam
6534	Rhodobacter_sphaeroides_ampC_beta-lactamase	3004291	ampC-type beta-lactamase	cephalosporin;penam
6534	TEM-102	3000965	TEM beta-lactamase	cephalosporin;monobactam;penam;penem
6534	dfrA14	3002859	trimethoprim resistant dihydrofolate reductase dfr	diaminopyrimidine antibiotic
6534	mdtO	3003549	major facilitator superfamily (MFS) antibiotic efflux pump	acridine dye;nucleoside antibiotic
6534	pmrF	3003578	pmr phosphoethanolamine transferase	peptide antibiotic
6534	APH(6)-Id	3002660	APH(6)	aminoglycoside antibiotic
6534	APH(3')-Ia	3002641	APH(3')	aminoglycoside antibiotic
6534	CTX-M-69	3001930	CTX-M beta-lactamase	cephalosporin
6534	Escherichia_coli_emrE	3004039	small multidrug resistance (SMR) antibiotic efflux pump	macrolide antibiotic
6534	Escherichia_coli_mdfA	3001328	major facilitator superfamily (MFS) antibiotic efflux pump	benzalkonium chloride;rhodamine;tetracycline antibiotic
6534	mexL	3003710	resistance-nodulation-cell division (RND) antibiotic efflux pump	macrolide antibiotic;tetracycline antibiotic;triclosan
6534	yojI	3003952	ATP-binding cassette (ABC) antibiotic efflux pump	peptide antibiotic
6534	AAC(6')-Ib9	3002580	AAC(6')	aminoglycoside antibiotic
6534	aadA9	3002609	ANT(3'')	aminoglycoside antibiotic
6534	ADC-76	3003882	ADC beta-lactamase without carbapenemase activity	cephalosporin
6534	OXA-299	3001754	OXA beta-lactamase	cephalosporin;penam
6534	adeR	3000553	resistance-nodulation-cell division (RND) antibiotic efflux pump	glycylcycline;tetracycline antibiotic
6534	oleC	3003748	ATP-binding cassette (ABC) antibiotic efflux pump	macrolide antibiotic
6534	pp-flo	3002812	major facilitator superfamily (MFS) antibiotic efflux pump	phenicol antibiotic
6534	rphA	3000444	rifampin phosphotransferase	rifamycin antibiotic
6534	mdtA	3000792	resistance-nodulation-cell division (RND) antibiotic efflux pump	aminocoumarin antibiotic
6534	vanSO	3002941	glycopeptide resistance gene cluster;vanS	glycopeptide antibiotic
6534	Agrobacterium_fabrum_chloramphenicol_acetyltransferase	3004451	chloramphenicol acetyltransferase (CAT)	phenicol antibiotic
6534	amrA	3002982	resistance-nodulation-cell division (RND) antibiotic efflux pump	aminoglycoside antibiotic
6534	otrC	3002894	ATP-binding cassette (ABC) antibiotic efflux pump	tetracycline antibiotic
6534	AAC(6')-Ib10	3002581	AAC(6')	aminoglycoside antibiotic
6534	adeA	3000774	resistance-nodulation-cell division (RND) antibiotic efflux pump	glycylcycline;tetracycline antibiotic
6534	ANT(3'')-IIa	3004089	ANT(3'')	aminoglycoside antibiotic
6534	lnuA	3002835	lincosamide nucleotidyltransferase (LNU)	lincosamide antibiotic
6534	oleB	3003036	ABC-F ATP-binding cassette ribosomal protection protein	lincosamide antibiotic;macrolide antibiotic;oxazolidinone antibiotic;phenicol antibiotic;pleuromutilin antibiotic;streptogramin antibiotic;tetracycline antibiotic
6534	OXA-280	3001735	OXA beta-lactamase	cephalosporin;penam
6534	OXA-334	3001522	OXA beta-lactamase	cephalosporin;penam
6534	tet(D)	3000168	major facilitator superfamily (MFS) antibiotic efflux pump	tetracycline antibiotic
6536	Klebsiella_pneumoniae_KpnH	3004597	major facilitator superfamily (MFS) antibiotic efflux pump	aminoglycoside antibiotic;carbapenem;cephalosporin;fluoroquinolone antibiotic;macrolide antibiotic;penam;penem;peptide antibiotic
6536	Klebsiella_pneumoniae_KpnG	3004588	major facilitator superfamily (MFS) antibiotic efflux pump	aminoglycoside antibiotic;carbapenem;cephalosporin;fluoroquinolone antibiotic;macrolide antibiotic;penam;penem;peptide antibiotic
6536	adeF	3000777	resistance-nodulation-cell division (RND) antibiotic efflux pump	fluoroquinolone antibiotic;tetracycline antibiotic
6536	acrF	3000502	resistance-nodulation-cell division (RND) antibiotic efflux pump	cephalosporin;cephamycin;fluoroquinolone antibiotic;penam
6536	Acinetobacter_baumannii_AbaQ	3004574	major facilitator superfamily (MFS) antibiotic efflux pump	fluoroquinolone antibiotic
6536	QnrB8	3002722	quinolone resistance protein (qnr)	fluoroquinolone antibiotic
6536	emrR	3000516	major facilitator superfamily (MFS) antibiotic efflux pump	fluoroquinolone antibiotic
6536	acrB	3000216	resistance-nodulation-cell division (RND) antibiotic efflux pump	cephalosporin;fluoroquinolone antibiotic;glycylcycline;penam;phenicol antibiotic;rifamycin antibiotic;tetracycline antibiotic;triclosan
6536	CRP	3000518	resistance-nodulation-cell division (RND) antibiotic efflux pump	fluoroquinolone antibiotic;macrolide antibiotic;penam
6536	Enterobacter_cloacae_acrA	3004042	resistance-nodulation-cell division (RND) antibiotic efflux pump	cephalosporin;fluoroquinolone antibiotic;glycylcycline;penam;phenicol antibiotic;rifamycin antibiotic;tetracycline antibiotic;triclosan
6536	Klebsiella_pneumoniae_OmpK37	3004122	General Bacterial Porin with reduced permeability to beta-lactams	carbapenem;cephalosporin;cephamycin;monobactam;penam;penem
6536	CTX-M-50	3001912	CTX-M beta-lactamase	cephalosporin
6536	mdtC	3000794	resistance-nodulation-cell division (RND) antibiotic efflux pump	aminocoumarin antibiotic
6536	cpxA	3000830	resistance-nodulation-cell division (RND) antibiotic efflux pump	aminocoumarin antibiotic;aminoglycoside antibiotic
6536	mdtB	3000793	resistance-nodulation-cell division (RND) antibiotic efflux pump	aminocoumarin antibiotic
6536	baeR	3000828	resistance-nodulation-cell division (RND) antibiotic efflux pump	aminocoumarin antibiotic;aminoglycoside antibiotic
6536	msbA	3003950	ATP-binding cassette (ABC) antibiotic efflux pump	nitroimidazole antibiotic
6536	Escherichia_coli_ampH	3004612	ampC-type beta-lactamase	cephalosporin;penam
6536	bacA	3002986	undecaprenyl pyrophosphate related proteins	peptide antibiotic
6536	APH(3'')-Ib	3002639	APH(3'')	aminoglycoside antibiotic
6536	Escherichia_coli_mdfA	3001328	major facilitator superfamily (MFS) antibiotic efflux pump	benzalkonium chloride;rhodamine;tetracycline antibiotic
6536	mdtG	3001329	major facilitator superfamily (MFS) antibiotic efflux pump	fosfomycin
6536	mphB	3000318	macrolide phosphotransferase (MPH)	macrolide antibiotic
6536	MuxB	3004074	resistance-nodulation-cell division (RND) antibiotic efflux pump	aminocoumarin antibiotic;macrolide antibiotic;monobactam;tetracycline antibiotic
6536	MuxC	3004075	resistance-nodulation-cell division (RND) antibiotic efflux pump	aminocoumarin antibiotic;macrolide antibiotic;monobactam;tetracycline antibiotic
6536	smeA	3003051	resistance-nodulation-cell division (RND) antibiotic efflux pump	aminoglycoside antibiotic;cephalosporin;cephamycin;penam
6536	sul1	3000410	sulfonamide resistant sul	sulfonamide antibiotic;sulfone antibiotic
6554	adeF	3000777	resistance-nodulation-cell division (RND) antibiotic efflux pump	fluoroquinolone antibiotic;tetracycline antibiotic
6554	CRP	3000518	resistance-nodulation-cell division (RND) antibiotic efflux pump	fluoroquinolone antibiotic;macrolide antibiotic;penam
6554	oqxA	3003922	resistance-nodulation-cell division (RND) antibiotic efflux pump	diaminopyrimidine antibiotic;fluoroquinolone antibiotic;glycylcycline;nitrofuran antibiotic;tetracycline antibiotic
6554	mdtB	3000793	resistance-nodulation-cell division (RND) antibiotic efflux pump	aminocoumarin antibiotic
6554	CTX-M-50	3001912	CTX-M beta-lactamase	cephalosporin
6554	FosA2	3002804	fosfomycin thiol transferase	fosfomycin
6558	Klebsiella_pneumoniae_KpnH	3004597	major facilitator superfamily (MFS) antibiotic efflux pump	aminoglycoside antibiotic;carbapenem;cephalosporin;fluoroquinolone antibiotic;macrolide antibiotic;penam;penem;peptide antibiotic
6558	Klebsiella_pneumoniae_KpnG	3004588	major facilitator superfamily (MFS) antibiotic efflux pump	aminoglycoside antibiotic;carbapenem;cephalosporin;fluoroquinolone antibiotic;macrolide antibiotic;penam;penem;peptide antibiotic
6558	tolC	3000237	ATP-binding cassette (ABC) antibiotic efflux pump;major facilitator superfamily (MFS) antibiotic efflux pump;resistance-nodulation-cell division (RND) antibiotic efflux pump	aminocoumarin antibiotic;aminoglycoside antibiotic;carbapenem;cephalosporin;cephamycin;fluoroquinolone antibiotic;glycylcycline;macrolide antibiotic;penam;penem;peptide antibiotic;phenicol antibiotic;rifamycin antibiotic;tetracycline antibiotic;triclosan
6558	adeF	3000777	resistance-nodulation-cell division (RND) antibiotic efflux pump	fluoroquinolone antibiotic;tetracycline antibiotic
6558	acrF	3000502	resistance-nodulation-cell division (RND) antibiotic efflux pump	cephalosporin;cephamycin;fluoroquinolone antibiotic;penam
6558	CRP	3000518	resistance-nodulation-cell division (RND) antibiotic efflux pump	fluoroquinolone antibiotic;macrolide antibiotic;penam
6558	emrR	3000516	major facilitator superfamily (MFS) antibiotic efflux pump	fluoroquinolone antibiotic
6558	mdtH	3001216	major facilitator superfamily (MFS) antibiotic efflux pump	fluoroquinolone antibiotic
6558	evgS	3000833	major facilitator superfamily (MFS) antibiotic efflux pump;resistance-nodulation-cell division (RND) antibiotic efflux pump	fluoroquinolone antibiotic;macrolide antibiotic;penam;tetracycline antibiotic
6558	H-NS	3000676	major facilitator superfamily (MFS) antibiotic efflux pump;resistance-nodulation-cell division (RND) antibiotic efflux pump	cephalosporin;cephamycin;fluoroquinolone antibiotic;macrolide antibiotic;penam;tetracycline antibiotic
6558	emrB	3000074	major facilitator superfamily (MFS) antibiotic efflux pump	fluoroquinolone antibiotic
6558	acrB	3000216	resistance-nodulation-cell division (RND) antibiotic efflux pump	cephalosporin;fluoroquinolone antibiotic;glycylcycline;penam;phenicol antibiotic;rifamycin antibiotic;tetracycline antibiotic;triclosan
6558	Enterobacter_cloacae_acrA	3004042	resistance-nodulation-cell division (RND) antibiotic efflux pump	cephalosporin;fluoroquinolone antibiotic;glycylcycline;penam;phenicol antibiotic;rifamycin antibiotic;tetracycline antibiotic;triclosan
6558	oqxA	3003922	resistance-nodulation-cell division (RND) antibiotic efflux pump	diaminopyrimidine antibiotic;fluoroquinolone antibiotic;glycylcycline;nitrofuran antibiotic;tetracycline antibiotic
6558	Klebsiella_pneumoniae_OmpK37	3004122	General Bacterial Porin with reduced permeability to beta-lactams	carbapenem;cephalosporin;cephamycin;monobactam;penam;penem
6558	CTX-M-50	3001912	CTX-M beta-lactamase	cephalosporin
6558	msbA	3003950	ATP-binding cassette (ABC) antibiotic efflux pump	nitroimidazole antibiotic
6558	mdtB	3000793	resistance-nodulation-cell division (RND) antibiotic efflux pump	aminocoumarin antibiotic
6558	mdtC	3000794	resistance-nodulation-cell division (RND) antibiotic efflux pump	aminocoumarin antibiotic
6558	cpxA	3000830	resistance-nodulation-cell division (RND) antibiotic efflux pump	aminocoumarin antibiotic;aminoglycoside antibiotic
6558	Escherichia_coli_ampH	3004612	ampC-type beta-lactamase	cephalosporin;penam
6558	baeR	3000828	resistance-nodulation-cell division (RND) antibiotic efflux pump	aminocoumarin antibiotic;aminoglycoside antibiotic
6558	APH(3'')-Ib	3002639	APH(3'')	aminoglycoside antibiotic
6558	pmrF	3003578	pmr phosphoethanolamine transferase	peptide antibiotic
6558	FosA5	3003209	fosfomycin thiol transferase	fosfomycin
6558	bacA	3002986	undecaprenyl pyrophosphate related proteins	peptide antibiotic
6558	yojI	3003952	ATP-binding cassette (ABC) antibiotic efflux pump	peptide antibiotic
6558	AAC(3)-IIb	3002534	AAC(3)	aminoglycoside antibiotic
6558	Klebsiella_pneumoniae_KpnE	3004580	major facilitator superfamily (MFS) antibiotic efflux pump	aminoglycoside antibiotic;cephalosporin;macrolide antibiotic;peptide antibiotic;rifamycin antibiotic;tetracycline antibiotic
6558	mdtG	3001329	major facilitator superfamily (MFS) antibiotic efflux pump	fosfomycin
6558	Klebsiella_pneumoniae_KpnF	3004583	major facilitator superfamily (MFS) antibiotic efflux pump	aminoglycoside antibiotic;cephalosporin;macrolide antibiotic;peptide antibiotic;rifamycin antibiotic;tetracycline antibiotic
6558	ugd	3003577	pmr phosphoethanolamine transferase	peptide antibiotic
6558	acrD	3000491	resistance-nodulation-cell division (RND) antibiotic efflux pump	aminoglycoside antibiotic
6558	arnA	3002985	pmr phosphoethanolamine transferase	peptide antibiotic
6558	mdtN	3003548	major facilitator superfamily (MFS) antibiotic efflux pump	acridine dye;nucleoside antibiotic
6558	mdtP	3003550	major facilitator superfamily (MFS) antibiotic efflux pump	acridine dye;nucleoside antibiotic
6562	Klebsiella_pneumoniae_KpnH	3004597	major facilitator superfamily (MFS) antibiotic efflux pump	aminoglycoside antibiotic;carbapenem;cephalosporin;fluoroquinolone antibiotic;macrolide antibiotic;penam;penem;peptide antibiotic
6562	Klebsiella_pneumoniae_KpnG	3004588	major facilitator superfamily (MFS) antibiotic efflux pump	aminoglycoside antibiotic;carbapenem;cephalosporin;fluoroquinolone antibiotic;macrolide antibiotic;penam;penem;peptide antibiotic
6562	marA	3000263	General Bacterial Porin with reduced permeability to beta-lactams;resistance-nodulation-cell division (RND) antibiotic efflux pump	carbapenem;cephalosporin;cephamycin;fluoroquinolone antibiotic;glycylcycline;monobactam;penam;penem;phenicol antibiotic;rifamycin antibiotic;tetracycline antibiotic;triclosan
6562	ramA	3000823	General Bacterial Porin with reduced permeability to beta-lactams;resistance-nodulation-cell division (RND) antibiotic efflux pump	carbapenem;cephalosporin;cephamycin;fluoroquinolone antibiotic;glycylcycline;monobactam;penam;penem;phenicol antibiotic;rifamycin antibiotic;tetracycline antibiotic;triclosan
6562	adeF	3000777	resistance-nodulation-cell division (RND) antibiotic efflux pump	fluoroquinolone antibiotic;tetracycline antibiotic
6562	acrF	3000502	resistance-nodulation-cell division (RND) antibiotic efflux pump	cephalosporin;cephamycin;fluoroquinolone antibiotic;penam
6562	CRP	3000518	resistance-nodulation-cell division (RND) antibiotic efflux pump	fluoroquinolone antibiotic;macrolide antibiotic;penam
6562	emrB	3000074	major facilitator superfamily (MFS) antibiotic efflux pump	fluoroquinolone antibiotic
6562	emrR	3000516	major facilitator superfamily (MFS) antibiotic efflux pump	fluoroquinolone antibiotic
6562	Enterobacter_cloacae_acrA	3004042	resistance-nodulation-cell division (RND) antibiotic efflux pump	cephalosporin;fluoroquinolone antibiotic;glycylcycline;penam;phenicol antibiotic;rifamycin antibiotic;tetracycline antibiotic;triclosan
6562	acrB	3000216	resistance-nodulation-cell division (RND) antibiotic efflux pump	cephalosporin;fluoroquinolone antibiotic;glycylcycline;penam;phenicol antibiotic;rifamycin antibiotic;tetracycline antibiotic;triclosan
6562	mdtH	3001216	major facilitator superfamily (MFS) antibiotic efflux pump	fluoroquinolone antibiotic
6562	H-NS	3000676	major facilitator superfamily (MFS) antibiotic efflux pump;resistance-nodulation-cell division (RND) antibiotic efflux pump	cephalosporin;cephamycin;fluoroquinolone antibiotic;macrolide antibiotic;penam;tetracycline antibiotic
6562	mexH	3000807	resistance-nodulation-cell division (RND) antibiotic efflux pump	acridine dye;fluoroquinolone antibiotic;tetracycline antibiotic
6562	oqxA	3003922	resistance-nodulation-cell division (RND) antibiotic efflux pump	diaminopyrimidine antibiotic;fluoroquinolone antibiotic;glycylcycline;nitrofuran antibiotic;tetracycline antibiotic
6562	PmpM	3004077	multidrug and toxic compound extrusion (MATE) transporter	aminoglycoside antibiotic;benzalkonium chloride;fluoroquinolone antibiotic
6562	qepA	3000448	major facilitator superfamily (MFS) antibiotic efflux pump	fluoroquinolone antibiotic
6562	ACT-29	3001849	ACT beta-lactamase	carbapenem;cephalosporin;cephamycin;penam
6562	mdtC	3000794	resistance-nodulation-cell division (RND) antibiotic efflux pump	aminocoumarin antibiotic
6562	CTX-M-50	3001912	CTX-M beta-lactamase	cephalosporin
6562	mdtB	3000793	resistance-nodulation-cell division (RND) antibiotic efflux pump	aminocoumarin antibiotic
6562	msbA	3003950	ATP-binding cassette (ABC) antibiotic efflux pump	nitroimidazole antibiotic
6562	cpxA	3000830	resistance-nodulation-cell division (RND) antibiotic efflux pump	aminocoumarin antibiotic;aminoglycoside antibiotic
6562	Escherichia_coli_ampH	3004612	ampC-type beta-lactamase	cephalosporin;penam
6562	Escherichia_coli_mdfA	3001328	major facilitator superfamily (MFS) antibiotic efflux pump	benzalkonium chloride;rhodamine;tetracycline antibiotic
6562	APH(3'')-Ib	3002639	APH(3'')	aminoglycoside antibiotic
6562	baeR	3000828	resistance-nodulation-cell division (RND) antibiotic efflux pump	aminocoumarin antibiotic;aminoglycoside antibiotic
6562	pmrF	3003578	pmr phosphoethanolamine transferase	peptide antibiotic
6562	Klebsiella_pneumoniae_KpnF	3004583	major facilitator superfamily (MFS) antibiotic efflux pump	aminoglycoside antibiotic;cephalosporin;macrolide antibiotic;peptide antibiotic;rifamycin antibiotic;tetracycline antibiotic
6562	emrK	3000206	major facilitator superfamily (MFS) antibiotic efflux pump	tetracycline antibiotic
6562	FosA5	3003209	fosfomycin thiol transferase	fosfomycin
6562	SRT-2	3002494	SRT beta-lactamase	cephalosporin
6562	yojI	3003952	ATP-binding cassette (ABC) antibiotic efflux pump	peptide antibiotic
6562	bacA	3002986	undecaprenyl pyrophosphate related proteins	peptide antibiotic
6562	mdtA	3000792	resistance-nodulation-cell division (RND) antibiotic efflux pump	aminocoumarin antibiotic
6562	Escherichia_coli_ampC1_beta-lactamase	3004611	ampC-type beta-lactamase	cephalosporin;penam
6562	catI	3002683	chloramphenicol acetyltransferase (CAT)	phenicol antibiotic
6562	FosA2	3002804	fosfomycin thiol transferase	fosfomycin
6562	mdtG	3001329	major facilitator superfamily (MFS) antibiotic efflux pump	fosfomycin
6562	ugd	3003577	pmr phosphoethanolamine transferase	peptide antibiotic
6566	adeF	3000777	resistance-nodulation-cell division (RND) antibiotic efflux pump	fluoroquinolone antibiotic;tetracycline antibiotic
6566	aadA24	3002621	ANT(3'')	aminoglycoside antibiotic
6566	tet(Z)	3000183	major facilitator superfamily (MFS) antibiotic efflux pump	tetracycline antibiotic
6566	ErmC	3000250	Erm 23S ribosomal RNA methyltransferase	lincosamide antibiotic;macrolide antibiotic;streptogramin antibiotic
6566	BcI	3002877	Bc beta-lactamase	cephalosporin;penam
6566	lnuA	3002835	lincosamide nucleotidyltransferase (LNU)	lincosamide antibiotic
6566	sul1	3000410	sulfonamide resistant sul	sulfonamide antibiotic;sulfone antibiotic
6566	tet(33)	3000478	major facilitator superfamily (MFS) antibiotic efflux pump	tetracycline antibiotic
6566	tet(45)	3003196	major facilitator superfamily (MFS) antibiotic efflux pump	tetracycline antibiotic
6566	aadA9	3002609	ANT(3'')	aminoglycoside antibiotic
6566	BcII	3002878	Bc beta-lactamase	cephalosporin;penam
6566	dfrA14	3002859	trimethoprim resistant dihydrofolate reductase dfr	diaminopyrimidine antibiotic
6566	AAC(3)-IIb	3002534	AAC(3)	aminoglycoside antibiotic
6566	AAC(6')-Ie-APH(2'')-Ia	3002597	AAC(6');APH(2'')	aminoglycoside antibiotic
6566	cmx	3002703	major facilitator superfamily (MFS) antibiotic efflux pump	phenicol antibiotic
6566	FosB	3000172	fosfomycin thiol transferase	fosfomycin
6566	mel	3000616	ABC-F ATP-binding cassette ribosomal protection protein	lincosamide antibiotic;macrolide antibiotic;oxazolidinone antibiotic;phenicol antibiotic;pleuromutilin antibiotic;streptogramin antibiotic;tetracycline antibiotic
6566	tet(W/N/W)	3004442	tetracycline-resistant ribosomal protection protein	tetracycline antibiotic
6566	vanRO	3002930	glycopeptide resistance gene cluster;vanR	glycopeptide antibiotic
6566	mtrA	3000816	resistance-nodulation-cell division (RND) antibiotic efflux pump	macrolide antibiotic;penam
6566	efpA	3003955	major facilitator superfamily (MFS) antibiotic efflux pump	isoniazid;rifamycin antibiotic
6566	ANT(3'')-IIa	3004089	ANT(3'')	aminoglycoside antibiotic
6566	ErmX	3000596	Erm 23S ribosomal RNA methyltransferase	lincosamide antibiotic;macrolide antibiotic;streptogramin antibiotic
6566	rmtF	3002666	16S rRNA methyltransferase (G1405)	aminoglycoside antibiotic
6566	tetB(P)	3000195	tetracycline-resistant ribosomal protection protein	tetracycline antibiotic
6566	vanZF	3002963	glycopeptide resistance gene cluster;vanZ	glycopeptide antibiotic
6566	oleC	3003748	ATP-binding cassette (ABC) antibiotic efflux pump	macrolide antibiotic
6566	dfrA17	3002860	trimethoprim resistant dihydrofolate reductase dfr	diaminopyrimidine antibiotic
6566	vanSO	3002941	glycopeptide resistance gene cluster;vanS	glycopeptide antibiotic
6566	APH(6)-Id	3002660	APH(6)	aminoglycoside antibiotic
6566	tet44	3000556	tetracycline-resistant ribosomal protection protein	tetracycline antibiotic
6566	tetQ	3000191	tetracycline-resistant ribosomal protection protein	tetracycline antibiotic
6566	rphA	3000444	rifampin phosphotransferase	rifamycin antibiotic
6566	mdtB	3000793	resistance-nodulation-cell division (RND) antibiotic efflux pump	aminocoumarin antibiotic
6566	rphB	3003992	rifampin phosphotransferase	rifamycin antibiotic
6566	ErmA	3000347	Erm 23S ribosomal RNA methyltransferase	lincosamide antibiotic;macrolide antibiotic;streptogramin antibiotic
6566	novA	3002522	ATP-binding cassette (ABC) antibiotic efflux pump	aminocoumarin antibiotic
6566	AAC(3)-IV	3002539	AAC(3)	aminoglycoside antibiotic
6566	AAC(6')-Ib7	3002578	AAC(6')	aminoglycoside antibiotic
6566	aadA17	3002617	ANT(3'')	aminoglycoside antibiotic
6566	aadS	3004683	ANT(6)	aminoglycoside antibiotic
6566	Erm(36)	3000605	Erm 23S ribosomal RNA methyltransferase	lincosamide antibiotic;macrolide antibiotic;streptogramin antibiotic
6566	Escherichia_coli_ampC1_beta-lactamase	3004611	ampC-type beta-lactamase	cephalosporin;penam
6566	MuxB	3004074	resistance-nodulation-cell division (RND) antibiotic efflux pump	aminocoumarin antibiotic;macrolide antibiotic;monobactam;tetracycline antibiotic
6566	optrA	3003746	ABC-F ATP-binding cassette ribosomal protection protein	lincosamide antibiotic;macrolide antibiotic;oxazolidinone antibiotic;phenicol antibiotic;pleuromutilin antibiotic;streptogramin antibiotic;tetracycline antibiotic
6566	otrC	3002894	ATP-binding cassette (ABC) antibiotic efflux pump	tetracycline antibiotic
6566	srmB	3002828	ABC-F ATP-binding cassette ribosomal protection protein	lincosamide antibiotic;macrolide antibiotic;oxazolidinone antibiotic;phenicol antibiotic;pleuromutilin antibiotic;streptogramin antibiotic;tetracycline antibiotic
6566	tet(44)	3000556	tetracycline-resistant ribosomal protection protein	tetracycline antibiotic
6566	tetM	3000186	tetracycline-resistant ribosomal protection protein	tetracycline antibiotic
6566	vanTC	3002970	glycopeptide resistance gene cluster;vanT	glycopeptide antibiotic
6566	vanYF	3002958	glycopeptide resistance gene cluster;vanY	glycopeptide antibiotic
6567	Klebsiella_pneumoniae_KpnH	3004597	major facilitator superfamily (MFS) antibiotic efflux pump	aminoglycoside antibiotic;carbapenem;cephalosporin;fluoroquinolone antibiotic;macrolide antibiotic;penam;penem;peptide antibiotic
6567	Klebsiella_pneumoniae_KpnG	3004588	major facilitator superfamily (MFS) antibiotic efflux pump	aminoglycoside antibiotic;carbapenem;cephalosporin;fluoroquinolone antibiotic;macrolide antibiotic;penam;penem;peptide antibiotic
6567	adeJ	3000781	resistance-nodulation-cell division (RND) antibiotic efflux pump	carbapenem;cephalosporin;diaminopyrimidine antibiotic;fluoroquinolone antibiotic;lincosamide antibiotic;macrolide antibiotic;penem;phenicol antibiotic;rifamycin antibiotic;tetracycline antibiotic
6567	tolC	3000237	ATP-binding cassette (ABC) antibiotic efflux pump;major facilitator superfamily (MFS) antibiotic efflux pump;resistance-nodulation-cell division (RND) antibiotic efflux pump	aminocoumarin antibiotic;aminoglycoside antibiotic;carbapenem;cephalosporin;cephamycin;fluoroquinolone antibiotic;glycylcycline;macrolide antibiotic;penam;penem;peptide antibiotic;phenicol antibiotic;rifamycin antibiotic;tetracycline antibiotic;triclosan
6567	adeK	3000782	resistance-nodulation-cell division (RND) antibiotic efflux pump	carbapenem;cephalosporin;diaminopyrimidine antibiotic;fluoroquinolone antibiotic;lincosamide antibiotic;macrolide antibiotic;penem;phenicol antibiotic;rifamycin antibiotic;tetracycline antibiotic
6567	adeI	3000780	resistance-nodulation-cell division (RND) antibiotic efflux pump	carbapenem;cephalosporin;diaminopyrimidine antibiotic;fluoroquinolone antibiotic;lincosamide antibiotic;macrolide antibiotic;penem;phenicol antibiotic;rifamycin antibiotic;tetracycline antibiotic
6567	ramA	3000823	General Bacterial Porin with reduced permeability to beta-lactams;resistance-nodulation-cell division (RND) antibiotic efflux pump	carbapenem;cephalosporin;cephamycin;fluoroquinolone antibiotic;glycylcycline;monobactam;penam;penem;phenicol antibiotic;rifamycin antibiotic;tetracycline antibiotic;triclosan
6567	adeF	3000777	resistance-nodulation-cell division (RND) antibiotic efflux pump	fluoroquinolone antibiotic;tetracycline antibiotic
6567	emrB	3000074	major facilitator superfamily (MFS) antibiotic efflux pump	fluoroquinolone antibiotic
6567	mgrA	3000815	ATP-binding cassette (ABC) antibiotic efflux pump;major facilitator superfamily (MFS) antibiotic efflux pump	acridine dye;cephalosporin;fluoroquinolone antibiotic;penam;peptide antibiotic;tetracycline antibiotic
6567	smeE	3003056	resistance-nodulation-cell division (RND) antibiotic efflux pump	fluoroquinolone antibiotic;macrolide antibiotic;phenicol antibiotic;tetracycline antibiotic
6567	CRP	3000518	resistance-nodulation-cell division (RND) antibiotic efflux pump	fluoroquinolone antibiotic;macrolide antibiotic;penam
6567	H-NS	3000676	major facilitator superfamily (MFS) antibiotic efflux pump;resistance-nodulation-cell division (RND) antibiotic efflux pump	cephalosporin;cephamycin;fluoroquinolone antibiotic;macrolide antibiotic;penam;tetracycline antibiotic
6567	arlR	3000838	major facilitator superfamily (MFS) antibiotic efflux pump	acridine dye;fluoroquinolone antibiotic
6567	acrF	3000502	resistance-nodulation-cell division (RND) antibiotic efflux pump	cephalosporin;cephamycin;fluoroquinolone antibiotic;penam
6567	emrR	3000516	major facilitator superfamily (MFS) antibiotic efflux pump	fluoroquinolone antibiotic
6567	acrB	3000216	resistance-nodulation-cell division (RND) antibiotic efflux pump	cephalosporin;fluoroquinolone antibiotic;glycylcycline;penam;phenicol antibiotic;rifamycin antibiotic;tetracycline antibiotic;triclosan
6567	Acinetobacter_baumannii_AbaQ	3004574	major facilitator superfamily (MFS) antibiotic efflux pump	fluoroquinolone antibiotic
6567	adeG	3000778	resistance-nodulation-cell division (RND) antibiotic efflux pump	fluoroquinolone antibiotic;tetracycline antibiotic
6567	smeD	3003055	resistance-nodulation-cell division (RND) antibiotic efflux pump	fluoroquinolone antibiotic;macrolide antibiotic;phenicol antibiotic;tetracycline antibiotic
6567	Staphylococcus_aureus_norA	3004667	major facilitator superfamily (MFS) antibiotic efflux pump	fluoroquinolone antibiotic
6567	mdtM	3001214	major facilitator superfamily (MFS) antibiotic efflux pump	acridine dye;fluoroquinolone antibiotic;lincosamide antibiotic;nucleoside antibiotic;phenicol antibiotic
6567	norA	3000391	major facilitator superfamily (MFS) antibiotic efflux pump	acridine dye;fluoroquinolone antibiotic
6567	AxyY	3004144	resistance-nodulation-cell division (RND) antibiotic efflux pump	aminoglycoside antibiotic;cephalosporin;fluoroquinolone antibiotic;macrolide antibiotic
6567	Enterobacter_cloacae_acrA	3004042	resistance-nodulation-cell division (RND) antibiotic efflux pump	cephalosporin;fluoroquinolone antibiotic;glycylcycline;penam;phenicol antibiotic;rifamycin antibiotic;tetracycline antibiotic;triclosan
6567	smeF	3003057	resistance-nodulation-cell division (RND) antibiotic efflux pump	fluoroquinolone antibiotic;macrolide antibiotic;phenicol antibiotic;tetracycline antibiotic
6567	QnrB8	3002722	quinolone resistance protein (qnr)	fluoroquinolone antibiotic
6567	adeH	3000779	resistance-nodulation-cell division (RND) antibiotic efflux pump	fluoroquinolone antibiotic;tetracycline antibiotic
6567	Pseudomonas_aeruginosa_soxR	3004107	ATP-binding cassette (ABC) antibiotic efflux pump;major facilitator superfamily (MFS) antibiotic efflux pump;resistance-nodulation-cell division (RND) antibiotic efflux pump	acridine dye;cephalosporin;fluoroquinolone antibiotic;glycylcycline;penam;phenicol antibiotic;rifamycin antibiotic;tetracycline antibiotic;triclosan
6567	mecA	3000617	methicillin resistant PBP2	carbapenem;cephalosporin;cephamycin;monobactam;penam
6567	Klebsiella_pneumoniae_OmpK37	3004122	General Bacterial Porin with reduced permeability to beta-lactams	carbapenem;cephalosporin;cephamycin;monobactam;penam;penem
6567	mphH	3004539	macrolide phosphotransferase (MPH)	macrolide antibiotic
6567	salA	3003749	ABC-F ATP-binding cassette ribosomal protection protein	lincosamide antibiotic;macrolide antibiotic;oxazolidinone antibiotic;phenicol antibiotic;pleuromutilin antibiotic;streptogramin antibiotic;tetracycline antibiotic
6567	vanRO	3002930	glycopeptide resistance gene cluster;vanR	glycopeptide antibiotic
6567	mdtC	3000794	resistance-nodulation-cell division (RND) antibiotic efflux pump	aminocoumarin antibiotic
6567	efpA	3003955	major facilitator superfamily (MFS) antibiotic efflux pump	isoniazid;rifamycin antibiotic
6567	AAC(3)-IIb	3002534	AAC(3)	aminoglycoside antibiotic
6567	tet(K)	3000178	major facilitator superfamily (MFS) antibiotic efflux pump	tetracycline antibiotic
6567	tet(42)	3000572	major facilitator superfamily (MFS) antibiotic efflux pump	tetracycline antibiotic
6567	PC1_beta-lactamase_(blaZ)	3000621	blaZ beta-lactamase	penam
6567	lnuA	3002835	lincosamide nucleotidyltransferase (LNU)	lincosamide antibiotic
6567	mdtB	3000793	resistance-nodulation-cell division (RND) antibiotic efflux pump	aminocoumarin antibiotic
6567	cpxA	3000830	resistance-nodulation-cell division (RND) antibiotic efflux pump	aminocoumarin antibiotic;aminoglycoside antibiotic
6567	CTX-M-50	3001912	CTX-M beta-lactamase	cephalosporin
6567	mphC	3000319	macrolide phosphotransferase (MPH)	macrolide antibiotic
6567	novA	3002522	ATP-binding cassette (ABC) antibiotic efflux pump	aminocoumarin antibiotic
6567	mphO	3004543	macrolide phosphotransferase (MPH)	macrolide antibiotic
6567	msbA	3003950	ATP-binding cassette (ABC) antibiotic efflux pump	nitroimidazole antibiotic
6567	FosD	3004674	fosfomycin thiol transferase	fosfomycin
6567	mtrA	3000816	resistance-nodulation-cell division (RND) antibiotic efflux pump	macrolide antibiotic;penam
6567	bacA	3002986	undecaprenyl pyrophosphate related proteins	peptide antibiotic
6567	smeB	3003052	resistance-nodulation-cell division (RND) antibiotic efflux pump	aminoglycoside antibiotic;cephalosporin;cephamycin;penam
6567	mexK	3003693	resistance-nodulation-cell division (RND) antibiotic efflux pump	macrolide antibiotic;tetracycline antibiotic;triclosan
6567	pmrF	3003578	pmr phosphoethanolamine transferase	peptide antibiotic
6567	arr-1	3002846	rifampin ADP-ribosyltransferase (Arr)	rifamycin antibiotic
6567	yojI	3003952	ATP-binding cassette (ABC) antibiotic efflux pump	peptide antibiotic
6567	mdtG	3001329	major facilitator superfamily (MFS) antibiotic efflux pump	fosfomycin
6567	Acinetobacter_baumannii_AmvA	3004577	major facilitator superfamily (MFS) antibiotic efflux pump	acridine dye;macrolide antibiotic
6567	catA8	3004658	chloramphenicol acetyltransferase (CAT)	phenicol antibiotic
6567	mdtO	3003549	major facilitator superfamily (MFS) antibiotic efflux pump	acridine dye;nucleoside antibiotic
6567	determinant_of_bleomycin_resistance	3001205	Bleomycin resistant protein	glycopeptide antibiotic
6567	dfrC	3002865	trimethoprim resistant dihydrofolate reductase dfr	diaminopyrimidine antibiotic
6567	ANT(6)-Ia	3002626	ANT(6)	aminoglycoside antibiotic
6567	Escherichia_coli_ampH	3004612	ampC-type beta-lactamase	cephalosporin;penam
6567	tlrC	3002827	ABC-F ATP-binding cassette ribosomal protection protein	lincosamide antibiotic;macrolide antibiotic;oxazolidinone antibiotic;phenicol antibiotic;pleuromutilin antibiotic;streptogramin antibiotic;tetracycline antibiotic
6567	arnA	3002985	pmr phosphoethanolamine transferase	peptide antibiotic
6567	APH(3'')-Ib	3002639	APH(3'')	aminoglycoside antibiotic
6567	mdtN	3003548	major facilitator superfamily (MFS) antibiotic efflux pump	acridine dye;nucleoside antibiotic
6567	MuxB	3004074	resistance-nodulation-cell division (RND) antibiotic efflux pump	aminocoumarin antibiotic;macrolide antibiotic;monobactam;tetracycline antibiotic
6567	OXA-284	3001739	OXA beta-lactamase	cephalosporin;penam
6567	smeS	3003067	resistance-nodulation-cell division (RND) antibiotic efflux pump	aminoglycoside antibiotic;cephalosporin;cephamycin;penam
6567	adeR	3000553	resistance-nodulation-cell division (RND) antibiotic efflux pump	glycylcycline;tetracycline antibiotic
6567	Agrobacterium_fabrum_chloramphenicol_acetyltransferase	3004451	chloramphenicol acetyltransferase (CAT)	phenicol antibiotic
6567	APH(3')-Ia	3002641	APH(3')	aminoglycoside antibiotic
6567	macB	3000535	ATP-binding cassette (ABC) antibiotic efflux pump	macrolide antibiotic
6567	adeC	3003811	resistance-nodulation-cell division (RND) antibiotic efflux pump	glycylcycline;tetracycline antibiotic
6567	sul2	3000412	sulfonamide resistant sul	sulfonamide antibiotic;sulfone antibiotic
6567	AAC(6')-Ie-APH(2'')-Ia	3002597	AAC(6');APH(2'')	aminoglycoside antibiotic
6567	baeS	3000829	resistance-nodulation-cell division (RND) antibiotic efflux pump	aminocoumarin antibiotic;aminoglycoside antibiotic
6567	Erm(36)	3000605	Erm 23S ribosomal RNA methyltransferase	lincosamide antibiotic;macrolide antibiotic;streptogramin antibiotic
6567	MuxC	3004075	resistance-nodulation-cell division (RND) antibiotic efflux pump	aminocoumarin antibiotic;macrolide antibiotic;monobactam;tetracycline antibiotic
6567	srmB	3002828	ABC-F ATP-binding cassette ribosomal protection protein	lincosamide antibiotic;macrolide antibiotic;oxazolidinone antibiotic;phenicol antibiotic;pleuromutilin antibiotic;streptogramin antibiotic;tetracycline antibiotic
6567	Staphylococcus_intermedius_chloramphenicol_acetyltransferase	3004457	chloramphenicol acetyltransferase (CAT)	phenicol antibiotic
6567	tet(30)	3000561	major facilitator superfamily (MFS) antibiotic efflux pump	tetracycline antibiotic
6568	Klebsiella_pneumoniae_KpnH	3004597	major facilitator superfamily (MFS) antibiotic efflux pump	aminoglycoside antibiotic;carbapenem;cephalosporin;fluoroquinolone antibiotic;macrolide antibiotic;penam;penem;peptide antibiotic
6568	OprM	3000379	resistance-nodulation-cell division (RND) antibiotic efflux pump	acridine dye;aminocoumarin antibiotic;aminoglycoside antibiotic;carbapenem;cephalosporin;cephamycin;diaminopyrimidine antibiotic;fluoroquinolone antibiotic;macrolide antibiotic;monobactam;penam;penem;peptide antibiotic;phenicol antibiotic;sulfonamide antibiotic;tetracycline antibiotic
6568	adeJ	3000781	resistance-nodulation-cell division (RND) antibiotic efflux pump	carbapenem;cephalosporin;diaminopyrimidine antibiotic;fluoroquinolone antibiotic;lincosamide antibiotic;macrolide antibiotic;penem;phenicol antibiotic;rifamycin antibiotic;tetracycline antibiotic
6568	Klebsiella_pneumoniae_KpnG	3004588	major facilitator superfamily (MFS) antibiotic efflux pump	aminoglycoside antibiotic;carbapenem;cephalosporin;fluoroquinolone antibiotic;macrolide antibiotic;penam;penem;peptide antibiotic
6568	adeK	3000782	resistance-nodulation-cell division (RND) antibiotic efflux pump	carbapenem;cephalosporin;diaminopyrimidine antibiotic;fluoroquinolone antibiotic;lincosamide antibiotic;macrolide antibiotic;penem;phenicol antibiotic;rifamycin antibiotic;tetracycline antibiotic
6568	tolC	3000237	ATP-binding cassette (ABC) antibiotic efflux pump;major facilitator superfamily (MFS) antibiotic efflux pump;resistance-nodulation-cell division (RND) antibiotic efflux pump	aminocoumarin antibiotic;aminoglycoside antibiotic;carbapenem;cephalosporin;cephamycin;fluoroquinolone antibiotic;glycylcycline;macrolide antibiotic;penam;penem;peptide antibiotic;phenicol antibiotic;rifamycin antibiotic;tetracycline antibiotic;triclosan
6568	Pseudomonas_aeruginosa_CpxR	3004054	resistance-nodulation-cell division (RND) antibiotic efflux pump	aminocoumarin antibiotic;aminoglycoside antibiotic;carbapenem;cephalosporin;cephamycin;diaminopyrimidine antibiotic;fluoroquinolone antibiotic;macrolide antibiotic;monobactam;penam;penem;peptide antibiotic;phenicol antibiotic;sulfonamide antibiotic;tetracycline antibiotic
6568	adeF	3000777	resistance-nodulation-cell division (RND) antibiotic efflux pump	fluoroquinolone antibiotic;tetracycline antibiotic
6568	Acinetobacter_baumannii_AbaQ	3004574	major facilitator superfamily (MFS) antibiotic efflux pump	fluoroquinolone antibiotic
6568	mexW	3003031	resistance-nodulation-cell division (RND) antibiotic efflux pump	acridine dye;fluoroquinolone antibiotic;macrolide antibiotic;phenicol antibiotic;tetracycline antibiotic
6568	CRP	3000518	resistance-nodulation-cell division (RND) antibiotic efflux pump	fluoroquinolone antibiotic;macrolide antibiotic;penam
6568	QnrB8	3002722	quinolone resistance protein (qnr)	fluoroquinolone antibiotic
6568	MexE	3000803	resistance-nodulation-cell division (RND) antibiotic efflux pump	diaminopyrimidine antibiotic;fluoroquinolone antibiotic;phenicol antibiotic
6568	acrF	3000502	resistance-nodulation-cell division (RND) antibiotic efflux pump	cephalosporin;cephamycin;fluoroquinolone antibiotic;penam
6568	emrR	3000516	major facilitator superfamily (MFS) antibiotic efflux pump	fluoroquinolone antibiotic
6568	acrB	3000216	resistance-nodulation-cell division (RND) antibiotic efflux pump	cephalosporin;fluoroquinolone antibiotic;glycylcycline;penam;phenicol antibiotic;rifamycin antibiotic;tetracycline antibiotic;triclosan
6568	H-NS	3000676	major facilitator superfamily (MFS) antibiotic efflux pump;resistance-nodulation-cell division (RND) antibiotic efflux pump	cephalosporin;cephamycin;fluoroquinolone antibiotic;macrolide antibiotic;penam;tetracycline antibiotic
6568	OprN	3000805	resistance-nodulation-cell division (RND) antibiotic efflux pump	diaminopyrimidine antibiotic;fluoroquinolone antibiotic;phenicol antibiotic
6568	oqxB	3003923	resistance-nodulation-cell division (RND) antibiotic efflux pump	diaminopyrimidine antibiotic;fluoroquinolone antibiotic;glycylcycline;nitrofuran antibiotic;tetracycline antibiotic
6568	smeE	3003056	resistance-nodulation-cell division (RND) antibiotic efflux pump	fluoroquinolone antibiotic;macrolide antibiotic;phenicol antibiotic;tetracycline antibiotic
6568	mdtM	3001214	major facilitator superfamily (MFS) antibiotic efflux pump	acridine dye;fluoroquinolone antibiotic;lincosamide antibiotic;nucleoside antibiotic;phenicol antibiotic
6568	Escherichia_coli_acrA	3004043	resistance-nodulation-cell division (RND) antibiotic efflux pump	cephalosporin;fluoroquinolone antibiotic;glycylcycline;penam;phenicol antibiotic;rifamycin antibiotic;tetracycline antibiotic;triclosan
6568	emrB	3000074	major facilitator superfamily (MFS) antibiotic efflux pump	fluoroquinolone antibiotic
6568	evgS	3000833	major facilitator superfamily (MFS) antibiotic efflux pump;resistance-nodulation-cell division (RND) antibiotic efflux pump	fluoroquinolone antibiotic;macrolide antibiotic;penam;tetracycline antibiotic
6568	MexD	3000801	resistance-nodulation-cell division (RND) antibiotic efflux pump	aminocoumarin antibiotic;aminoglycoside antibiotic;cephalosporin;diaminopyrimidine antibiotic;fluoroquinolone antibiotic;macrolide antibiotic;penam;phenicol antibiotic;tetracycline antibiotic
6568	smeD	3003055	resistance-nodulation-cell division (RND) antibiotic efflux pump	fluoroquinolone antibiotic;macrolide antibiotic;phenicol antibiotic;tetracycline antibiotic
6568	THIN-B	3000851	THIN-B beta-lactamase	carbapenem;cephalosporin;penam
6568	JOHN-1	3000840	JOHN beta-lactamase	carbapenem;cephalosporin;penam
6568	PER-6	3002368	PER beta-lactamase	carbapenem;cephalosporin;monobactam;penam;penem
6568	Rm3	3003894	Rm3 family beta-lactamase	carbapenem;cephalosporin;penam
6568	SHV-11	3001070	SHV beta-lactamase	carbapenem;cephalosporin;penam
6568	sul1	3000410	sulfonamide resistant sul	sulfonamide antibiotic;sulfone antibiotic
6568	tet(C)	3000167	major facilitator superfamily (MFS) antibiotic efflux pump	tetracycline antibiotic
6568	mdtC	3000794	resistance-nodulation-cell division (RND) antibiotic efflux pump	aminocoumarin antibiotic
6568	arnA	3002985	pmr phosphoethanolamine transferase	peptide antibiotic
6568	fosA	3000149	fosfomycin thiol transferase	fosfomycin
6568	MuxB	3004074	resistance-nodulation-cell division (RND) antibiotic efflux pump	aminocoumarin antibiotic;macrolide antibiotic;monobactam;tetracycline antibiotic
6568	mdtB	3000793	resistance-nodulation-cell division (RND) antibiotic efflux pump	aminocoumarin antibiotic
6568	TriC	3003681	resistance-nodulation-cell division (RND) antibiotic efflux pump	triclosan
6568	CTX-M-50	3001912	CTX-M beta-lactamase	cephalosporin
6568	Pseudomonas_aeruginosa_emrE	3004038	small multidrug resistance (SMR) antibiotic efflux pump	aminoglycoside antibiotic
6568	cpxA	3000830	resistance-nodulation-cell division (RND) antibiotic efflux pump	aminocoumarin antibiotic;aminoglycoside antibiotic
6568	sul2	3000412	sulfonamide resistant sul	sulfonamide antibiotic;sulfone antibiotic
6568	msbA	3003950	ATP-binding cassette (ABC) antibiotic efflux pump	nitroimidazole antibiotic
6568	mexK	3003693	resistance-nodulation-cell division (RND) antibiotic efflux pump	macrolide antibiotic;tetracycline antibiotic;triclosan
6568	emrK	3000206	major facilitator superfamily (MFS) antibiotic efflux pump	tetracycline antibiotic
6568	OpmB	3004072	resistance-nodulation-cell division (RND) antibiotic efflux pump	aminocoumarin antibiotic;macrolide antibiotic;monobactam;tetracycline antibiotic
6568	mexN	3003705	resistance-nodulation-cell division (RND) antibiotic efflux pump	phenicol antibiotic
6568	MuxC	3004075	resistance-nodulation-cell division (RND) antibiotic efflux pump	aminocoumarin antibiotic;macrolide antibiotic;monobactam;tetracycline antibiotic
6568	CTX-M-69	3001930	CTX-M beta-lactamase	cephalosporin
6568	pmrF	3003578	pmr phosphoethanolamine transferase	peptide antibiotic
6568	mdtG	3001329	major facilitator superfamily (MFS) antibiotic efflux pump	fosfomycin
6568	dfrA14	3002859	trimethoprim resistant dihydrofolate reductase dfr	diaminopyrimidine antibiotic
6568	APH(3'')-Ib	3002639	APH(3'')	aminoglycoside antibiotic
6568	adeR	3000553	resistance-nodulation-cell division (RND) antibiotic efflux pump	glycylcycline;tetracycline antibiotic
6568	OpmH	3003682	resistance-nodulation-cell division (RND) antibiotic efflux pump	triclosan
6568	yojI	3003952	ATP-binding cassette (ABC) antibiotic efflux pump	peptide antibiotic
6568	aadA27	3004682	ANT(3'')	aminoglycoside antibiotic
6568	OXA-296	3001751	OXA beta-lactamase	cephalosporin;penam
6568	rmtF	3002666	16S rRNA methyltransferase (G1405)	aminoglycoside antibiotic
6568	AAC(6')-Ib7	3002578	AAC(6')	aminoglycoside antibiotic
6568	TEM-102	3000965	TEM beta-lactamase	cephalosporin;monobactam;penam;penem
6568	bacA	3002986	undecaprenyl pyrophosphate related proteins	peptide antibiotic
6568	baeR	3000828	resistance-nodulation-cell division (RND) antibiotic efflux pump	aminocoumarin antibiotic;aminoglycoside antibiotic
6568	Escherichia_coli_mdfA	3001328	major facilitator superfamily (MFS) antibiotic efflux pump	benzalkonium chloride;rhodamine;tetracycline antibiotic
6568	mdtN	3003548	major facilitator superfamily (MFS) antibiotic efflux pump	acridine dye;nucleoside antibiotic
6568	SRT-2	3002494	SRT beta-lactamase	cephalosporin
6568	mdtO	3003549	major facilitator superfamily (MFS) antibiotic efflux pump	acridine dye;nucleoside antibiotic
6573	adeJ	3000781	resistance-nodulation-cell division (RND) antibiotic efflux pump	carbapenem;cephalosporin;diaminopyrimidine antibiotic;fluoroquinolone antibiotic;lincosamide antibiotic;macrolide antibiotic;penem;phenicol antibiotic;rifamycin antibiotic;tetracycline antibiotic
6573	adeF	3000777	resistance-nodulation-cell division (RND) antibiotic efflux pump	fluoroquinolone antibiotic;tetracycline antibiotic
6573	smeE	3003056	resistance-nodulation-cell division (RND) antibiotic efflux pump	fluoroquinolone antibiotic;macrolide antibiotic;phenicol antibiotic;tetracycline antibiotic
6573	MexD	3000801	resistance-nodulation-cell division (RND) antibiotic efflux pump	aminocoumarin antibiotic;aminoglycoside antibiotic;cephalosporin;diaminopyrimidine antibiotic;fluoroquinolone antibiotic;macrolide antibiotic;penam;phenicol antibiotic;tetracycline antibiotic
6573	MexE	3000803	resistance-nodulation-cell division (RND) antibiotic efflux pump	diaminopyrimidine antibiotic;fluoroquinolone antibiotic;phenicol antibiotic
6573	MuxB	3004074	resistance-nodulation-cell division (RND) antibiotic efflux pump	aminocoumarin antibiotic;macrolide antibiotic;monobactam;tetracycline antibiotic
6573	tet(C)	3000167	major facilitator superfamily (MFS) antibiotic efflux pump	tetracycline antibiotic
6573	OXA-665	3004478	OXA beta-lactamase	cephalosporin;penam
6573	mexK	3003693	resistance-nodulation-cell division (RND) antibiotic efflux pump	macrolide antibiotic;tetracycline antibiotic;triclosan
6573	msbA	3003950	ATP-binding cassette (ABC) antibiotic efflux pump	nitroimidazole antibiotic
6573	smeA	3003051	resistance-nodulation-cell division (RND) antibiotic efflux pump	aminoglycoside antibiotic;cephalosporin;cephamycin;penam
6573	TriC	3003681	resistance-nodulation-cell division (RND) antibiotic efflux pump	triclosan
6574	Klebsiella_pneumoniae_KpnH	3004597	major facilitator superfamily (MFS) antibiotic efflux pump	aminoglycoside antibiotic;carbapenem;cephalosporin;fluoroquinolone antibiotic;macrolide antibiotic;penam;penem;peptide antibiotic
6574	adeJ	3000781	resistance-nodulation-cell division (RND) antibiotic efflux pump	carbapenem;cephalosporin;diaminopyrimidine antibiotic;fluoroquinolone antibiotic;lincosamide antibiotic;macrolide antibiotic;penem;phenicol antibiotic;rifamycin antibiotic;tetracycline antibiotic
6574	Klebsiella_pneumoniae_KpnG	3004588	major facilitator superfamily (MFS) antibiotic efflux pump	aminoglycoside antibiotic;carbapenem;cephalosporin;fluoroquinolone antibiotic;macrolide antibiotic;penam;penem;peptide antibiotic
6574	tolC	3000237	ATP-binding cassette (ABC) antibiotic efflux pump;major facilitator superfamily (MFS) antibiotic efflux pump;resistance-nodulation-cell division (RND) antibiotic efflux pump	aminocoumarin antibiotic;aminoglycoside antibiotic;carbapenem;cephalosporin;cephamycin;fluoroquinolone antibiotic;glycylcycline;macrolide antibiotic;penam;penem;peptide antibiotic;phenicol antibiotic;rifamycin antibiotic;tetracycline antibiotic;triclosan
6574	adeK	3000782	resistance-nodulation-cell division (RND) antibiotic efflux pump	carbapenem;cephalosporin;diaminopyrimidine antibiotic;fluoroquinolone antibiotic;lincosamide antibiotic;macrolide antibiotic;penem;phenicol antibiotic;rifamycin antibiotic;tetracycline antibiotic
6574	ramA	3000823	General Bacterial Porin with reduced permeability to beta-lactams;resistance-nodulation-cell division (RND) antibiotic efflux pump	carbapenem;cephalosporin;cephamycin;fluoroquinolone antibiotic;glycylcycline;monobactam;penam;penem;phenicol antibiotic;rifamycin antibiotic;tetracycline antibiotic;triclosan
6574	marA	3000263	General Bacterial Porin with reduced permeability to beta-lactams;resistance-nodulation-cell division (RND) antibiotic efflux pump	carbapenem;cephalosporin;cephamycin;fluoroquinolone antibiotic;glycylcycline;monobactam;penam;penem;phenicol antibiotic;rifamycin antibiotic;tetracycline antibiotic;triclosan
6574	adeF	3000777	resistance-nodulation-cell division (RND) antibiotic efflux pump	fluoroquinolone antibiotic;tetracycline antibiotic
6574	CRP	3000518	resistance-nodulation-cell division (RND) antibiotic efflux pump	fluoroquinolone antibiotic;macrolide antibiotic;penam
6574	emrR	3000516	major facilitator superfamily (MFS) antibiotic efflux pump	fluoroquinolone antibiotic
6574	mdtM	3001214	major facilitator superfamily (MFS) antibiotic efflux pump	acridine dye;fluoroquinolone antibiotic;lincosamide antibiotic;nucleoside antibiotic;phenicol antibiotic
6574	acrF	3000502	resistance-nodulation-cell division (RND) antibiotic efflux pump	cephalosporin;cephamycin;fluoroquinolone antibiotic;penam
6574	oqxB	3003923	resistance-nodulation-cell division (RND) antibiotic efflux pump	diaminopyrimidine antibiotic;fluoroquinolone antibiotic;glycylcycline;nitrofuran antibiotic;tetracycline antibiotic
6574	H-NS	3000676	major facilitator superfamily (MFS) antibiotic efflux pump;resistance-nodulation-cell division (RND) antibiotic efflux pump	cephalosporin;cephamycin;fluoroquinolone antibiotic;macrolide antibiotic;penam;tetracycline antibiotic
6574	acrB	3000216	resistance-nodulation-cell division (RND) antibiotic efflux pump	cephalosporin;fluoroquinolone antibiotic;glycylcycline;penam;phenicol antibiotic;rifamycin antibiotic;tetracycline antibiotic;triclosan
6574	mdtH	3001216	major facilitator superfamily (MFS) antibiotic efflux pump	fluoroquinolone antibiotic
6574	emrB	3000074	major facilitator superfamily (MFS) antibiotic efflux pump	fluoroquinolone antibiotic
6574	Enterobacter_cloacae_acrA	3004042	resistance-nodulation-cell division (RND) antibiotic efflux pump	cephalosporin;fluoroquinolone antibiotic;glycylcycline;penam;phenicol antibiotic;rifamycin antibiotic;tetracycline antibiotic;triclosan
6574	oqxA	3003922	resistance-nodulation-cell division (RND) antibiotic efflux pump	diaminopyrimidine antibiotic;fluoroquinolone antibiotic;glycylcycline;nitrofuran antibiotic;tetracycline antibiotic
6574	smeF	3003057	resistance-nodulation-cell division (RND) antibiotic efflux pump	fluoroquinolone antibiotic;macrolide antibiotic;phenicol antibiotic;tetracycline antibiotic
6574	QnrB8	3002722	quinolone resistance protein (qnr)	fluoroquinolone antibiotic
6574	evgS	3000833	major facilitator superfamily (MFS) antibiotic efflux pump;resistance-nodulation-cell division (RND) antibiotic efflux pump	fluoroquinolone antibiotic;macrolide antibiotic;penam;tetracycline antibiotic
6574	smeD	3003055	resistance-nodulation-cell division (RND) antibiotic efflux pump	fluoroquinolone antibiotic;macrolide antibiotic;phenicol antibiotic;tetracycline antibiotic
6574	Escherichia_coli_acrA	3004043	resistance-nodulation-cell division (RND) antibiotic efflux pump	cephalosporin;fluoroquinolone antibiotic;glycylcycline;penam;phenicol antibiotic;rifamycin antibiotic;tetracycline antibiotic;triclosan
6574	smeE	3003056	resistance-nodulation-cell division (RND) antibiotic efflux pump	fluoroquinolone antibiotic;macrolide antibiotic;phenicol antibiotic;tetracycline antibiotic
6574	mdtK	3001327	multidrug and toxic compound extrusion (MATE) transporter	fluoroquinolone antibiotic
6574	gadX	3000508	resistance-nodulation-cell division (RND) antibiotic efflux pump	fluoroquinolone antibiotic;macrolide antibiotic;penam
6574	mdtF	3000796	resistance-nodulation-cell division (RND) antibiotic efflux pump	fluoroquinolone antibiotic;macrolide antibiotic;penam
6574	emrA	3000027	major facilitator superfamily (MFS) antibiotic efflux pump	fluoroquinolone antibiotic
6574	Klebsiella_pneumoniae_acrA	3004041	resistance-nodulation-cell division (RND) antibiotic efflux pump	cephalosporin;fluoroquinolone antibiotic;glycylcycline;penam;phenicol antibiotic;rifamycin antibiotic;tetracycline antibiotic;triclosan
6574	MexD	3000801	resistance-nodulation-cell division (RND) antibiotic efflux pump	aminocoumarin antibiotic;aminoglycoside antibiotic;cephalosporin;diaminopyrimidine antibiotic;fluoroquinolone antibiotic;macrolide antibiotic;penam;phenicol antibiotic;tetracycline antibiotic
6574	qnrE1	3004636	quinolone resistance protein (qnr)	fluoroquinolone antibiotic
6574	abeM	3000753	multidrug and toxic compound extrusion (MATE) transporter	acridine dye;fluoroquinolone antibiotic;triclosan
6574	QnrB19	3002734	quinolone resistance protein (qnr)	fluoroquinolone antibiotic
6574	MexE	3000803	resistance-nodulation-cell division (RND) antibiotic efflux pump	diaminopyrimidine antibiotic;fluoroquinolone antibiotic;phenicol antibiotic
6574	Acinetobacter_baumannii_AbaQ	3004574	major facilitator superfamily (MFS) antibiotic efflux pump	fluoroquinolone antibiotic
6574	acrE	3000499	resistance-nodulation-cell division (RND) antibiotic efflux pump	cephalosporin;cephamycin;fluoroquinolone antibiotic;penam
6574	AxyY	3004144	resistance-nodulation-cell division (RND) antibiotic efflux pump	aminoglycoside antibiotic;cephalosporin;fluoroquinolone antibiotic;macrolide antibiotic
6574	mgrA	3000815	ATP-binding cassette (ABC) antibiotic efflux pump;major facilitator superfamily (MFS) antibiotic efflux pump	acridine dye;cephalosporin;fluoroquinolone antibiotic;penam;peptide antibiotic;tetracycline antibiotic
6574	OprZ	3004142	resistance-nodulation-cell division (RND) antibiotic efflux pump	aminoglycoside antibiotic;cephalosporin;fluoroquinolone antibiotic;macrolide antibiotic
6574	QnrB10	3002724	quinolone resistance protein (qnr)	fluoroquinolone antibiotic
6574	Klebsiella_pneumoniae_OmpK37	3004122	General Bacterial Porin with reduced permeability to beta-lactams	carbapenem;cephalosporin;cephamycin;monobactam;penam;penem
6574	CIA-4	3004771	CIA beta-lactamase	carbapenem;cephalosporin
6574	CTX-M-50	3001912	CTX-M beta-lactamase	cephalosporin
6574	mdtB	3000793	resistance-nodulation-cell division (RND) antibiotic efflux pump	aminocoumarin antibiotic
6574	mdtC	3000794	resistance-nodulation-cell division (RND) antibiotic efflux pump	aminocoumarin antibiotic
6574	cpxA	3000830	resistance-nodulation-cell division (RND) antibiotic efflux pump	aminocoumarin antibiotic;aminoglycoside antibiotic
6574	SRT-2	3002494	SRT beta-lactamase	cephalosporin
6574	msbA	3003950	ATP-binding cassette (ABC) antibiotic efflux pump	nitroimidazole antibiotic
6574	tetU	3004650	major facilitator superfamily (MFS) antibiotic efflux pump	tetracycline antibiotic
6574	bacA	3002986	undecaprenyl pyrophosphate related proteins	peptide antibiotic
6574	tet(C)	3000167	major facilitator superfamily (MFS) antibiotic efflux pump	tetracycline antibiotic
6574	Klebsiella_pneumoniae_KpnF	3004583	major facilitator superfamily (MFS) antibiotic efflux pump	aminoglycoside antibiotic;cephalosporin;macrolide antibiotic;peptide antibiotic;rifamycin antibiotic;tetracycline antibiotic
6574	catI	3002683	chloramphenicol acetyltransferase (CAT)	phenicol antibiotic
6574	Escherichia_coli_mdfA	3001328	major facilitator superfamily (MFS) antibiotic efflux pump	benzalkonium chloride;rhodamine;tetracycline antibiotic
6574	emrK	3000206	major facilitator superfamily (MFS) antibiotic efflux pump	tetracycline antibiotic
6574	mdtN	3003548	major facilitator superfamily (MFS) antibiotic efflux pump	acridine dye;nucleoside antibiotic
6574	sul2	3000412	sulfonamide resistant sul	sulfonamide antibiotic;sulfone antibiotic
6574	mdtG	3001329	major facilitator superfamily (MFS) antibiotic efflux pump	fosfomycin
6574	sul1	3000410	sulfonamide resistant sul	sulfonamide antibiotic;sulfone antibiotic
6574	baeR	3000828	resistance-nodulation-cell division (RND) antibiotic efflux pump	aminocoumarin antibiotic;aminoglycoside antibiotic
6574	lmrD	3002882	ATP-binding cassette (ABC) antibiotic efflux pump	lincosamide antibiotic
6574	OXA-274	3001730	OXA beta-lactamase	cephalosporin;penam
6574	smeB	3003052	resistance-nodulation-cell division (RND) antibiotic efflux pump	aminoglycoside antibiotic;cephalosporin;cephamycin;penam
6574	mdtO	3003549	major facilitator superfamily (MFS) antibiotic efflux pump	acridine dye;nucleoside antibiotic
6574	OXA-211	3001710	OXA beta-lactamase	cephalosporin;penam
6574	tet(42)	3000572	major facilitator superfamily (MFS) antibiotic efflux pump	tetracycline antibiotic
6574	Escherichia_coli_ampH	3004612	ampC-type beta-lactamase	cephalosporin;penam
6574	APH(3'')-Ib	3002639	APH(3'')	aminoglycoside antibiotic
6574	OXA-333	3001521	OXA beta-lactamase	cephalosporin;penam
6574	baeS	3000829	resistance-nodulation-cell division (RND) antibiotic efflux pump	aminocoumarin antibiotic;aminoglycoside antibiotic
6574	pmrF	3003578	pmr phosphoethanolamine transferase	peptide antibiotic
6574	yojI	3003952	ATP-binding cassette (ABC) antibiotic efflux pump	peptide antibiotic
6574	Escherichia_coli_ampC1_beta-lactamase	3004611	ampC-type beta-lactamase	cephalosporin;penam
6574	FosA5	3003209	fosfomycin thiol transferase	fosfomycin
6574	smeS	3003067	resistance-nodulation-cell division (RND) antibiotic efflux pump	aminoglycoside antibiotic;cephalosporin;cephamycin;penam
6574	smeA	3003051	resistance-nodulation-cell division (RND) antibiotic efflux pump	aminoglycoside antibiotic;cephalosporin;cephamycin;penam
6574	mdtA	3000792	resistance-nodulation-cell division (RND) antibiotic efflux pump	aminocoumarin antibiotic
6574	eptA	3003576	pmr phosphoethanolamine transferase	peptide antibiotic
6574	Klebsiella_pneumoniae_KpnE	3004580	major facilitator superfamily (MFS) antibiotic efflux pump	aminoglycoside antibiotic;cephalosporin;macrolide antibiotic;peptide antibiotic;rifamycin antibiotic;tetracycline antibiotic
6574	mexK	3003693	resistance-nodulation-cell division (RND) antibiotic efflux pump	macrolide antibiotic;tetracycline antibiotic;triclosan
6574	acrD	3000491	resistance-nodulation-cell division (RND) antibiotic efflux pump	aminoglycoside antibiotic
6574	ugd	3003577	pmr phosphoethanolamine transferase	peptide antibiotic
6574	AAC(3)-IIb	3002534	AAC(3)	aminoglycoside antibiotic
6574	TEM-102	3000965	TEM beta-lactamase	cephalosporin;monobactam;penam;penem
6574	smeC	3003053	resistance-nodulation-cell division (RND) antibiotic efflux pump	aminoglycoside antibiotic;cephalosporin;cephamycin;penam
6574	OXA-65	3001614	OXA beta-lactamase	cephalosporin;penam
6574	kdpE	3003841	kdpDE	aminoglycoside antibiotic
6574	OXA-280	3001735	OXA beta-lactamase	cephalosporin;penam
6574	APH(3')-Ia	3002641	APH(3')	aminoglycoside antibiotic
6574	adeR	3000553	resistance-nodulation-cell division (RND) antibiotic efflux pump	glycylcycline;tetracycline antibiotic
6574	smeR	3003066	resistance-nodulation-cell division (RND) antibiotic efflux pump	aminoglycoside antibiotic;cephalosporin;cephamycin;penam
6574	Escherichia_coli_emrE	3004039	small multidrug resistance (SMR) antibiotic efflux pump	macrolide antibiotic
6574	MuxB	3004074	resistance-nodulation-cell division (RND) antibiotic efflux pump	aminocoumarin antibiotic;macrolide antibiotic;monobactam;tetracycline antibiotic
6574	emrY	3000254	major facilitator superfamily (MFS) antibiotic efflux pump	tetracycline antibiotic
6574	mphC	3000319	macrolide phosphotransferase (MPH)	macrolide antibiotic
6574	msrE	3003109	ABC-F ATP-binding cassette ribosomal protection protein	lincosamide antibiotic;macrolide antibiotic;oxazolidinone antibiotic;phenicol antibiotic;pleuromutilin antibiotic;streptogramin antibiotic;tetracycline antibiotic
6574	OXY-6-4	3002416	OXY beta-lactamase	cephalosporin;monobactam;penam
6574	OXA-275	3001731	OXA beta-lactamase	cephalosporin;penam
6574	OXA-281	3001736	OXA beta-lactamase	cephalosporin;penam
6574	OXA-373	3001559	OXA beta-lactamase	cephalosporin;penam
6574	AAC(6')-Ie-APH(2'')-Ia	3002597	AAC(6');APH(2'')	aminoglycoside antibiotic
6574	ADC-81	3003887	ADC beta-lactamase without carbapenemase activity	cephalosporin
6574	AAC(6')-Ip	3002559	AAC(6')	aminoglycoside antibiotic
6574	tet(K)	3000178	major facilitator superfamily (MFS) antibiotic efflux pump	tetracycline antibiotic
6574	Acinetobacter_baumannii_AmvA	3004577	major facilitator superfamily (MFS) antibiotic efflux pump	acridine dye;macrolide antibiotic
6574	adeB	3000775	resistance-nodulation-cell division (RND) antibiotic efflux pump	glycylcycline;tetracycline antibiotic
6574	CMY-59	3002069	CMY beta-lactamase	cephamycin
6574	L1_beta-lactamase	3000582	L1 family beta-lactamase	cephalosporin
6574	mphO	3004543	macrolide phosphotransferase (MPH)	macrolide antibiotic
6574	Pseudomonas_aeruginosa_emrE	3004038	small multidrug resistance (SMR) antibiotic efflux pump	aminoglycoside antibiotic
6574	tet(D)	3000168	major facilitator superfamily (MFS) antibiotic efflux pump	tetracycline antibiotic
6574	TriC	3003681	resistance-nodulation-cell division (RND) antibiotic efflux pump	triclosan
6574	OXA-212	3001711	OXA beta-lactamase	cephalosporin;penam
6574	mdtP	3003550	major facilitator superfamily (MFS) antibiotic efflux pump	acridine dye;nucleoside antibiotic
6574	efpA	3003955	major facilitator superfamily (MFS) antibiotic efflux pump	isoniazid;rifamycin antibiotic
6574	rosA	3003048	major facilitator superfamily (MFS) antibiotic efflux pump	peptide antibiotic
6574	tet(45)	3003196	major facilitator superfamily (MFS) antibiotic efflux pump	tetracycline antibiotic
6574	aadA24	3002621	ANT(3'')	aminoglycoside antibiotic
6574	arnA	3002985	pmr phosphoethanolamine transferase	peptide antibiotic
6574	AAC(6')-Ir	3002561	AAC(6')	aminoglycoside antibiotic
6574	APH(3')-VI	3003687	APH(3')	aminoglycoside antibiotic
6574	CMY-101	3002113	CMY beta-lactamase	cephamycin
6574	CMY-70	3002083	CMY beta-lactamase	cephamycin
6574	determinant_of_bleomycin_resistance	3001205	Bleomycin resistant protein	glycopeptide antibiotic
6574	tet(39)	3000566	major facilitator superfamily (MFS) antibiotic efflux pump	tetracycline antibiotic
6607	MexB	3000378	resistance-nodulation-cell division (RND) antibiotic efflux pump	aminocoumarin antibiotic;carbapenem;cephalosporin;cephamycin;diaminopyrimidine antibiotic;fluoroquinolone antibiotic;macrolide antibiotic;monobactam;penam;penem;peptide antibiotic;phenicol antibiotic;sulfonamide antibiotic;tetracycline antibiotic
6607	Pseudomonas_aeruginosa_CpxR	3004054	resistance-nodulation-cell division (RND) antibiotic efflux pump	aminocoumarin antibiotic;aminoglycoside antibiotic;carbapenem;cephalosporin;cephamycin;diaminopyrimidine antibiotic;fluoroquinolone antibiotic;macrolide antibiotic;monobactam;penam;penem;peptide antibiotic;phenicol antibiotic;sulfonamide antibiotic;tetracycline antibiotic
6607	Klebsiella_pneumoniae_KpnH	3004597	major facilitator superfamily (MFS) antibiotic efflux pump	aminoglycoside antibiotic;carbapenem;cephalosporin;fluoroquinolone antibiotic;macrolide antibiotic;penam;penem;peptide antibiotic
6607	Klebsiella_pneumoniae_KpnG	3004588	major facilitator superfamily (MFS) antibiotic efflux pump	aminoglycoside antibiotic;carbapenem;cephalosporin;fluoroquinolone antibiotic;macrolide antibiotic;penam;penem;peptide antibiotic
6607	OprM	3000379	resistance-nodulation-cell division (RND) antibiotic efflux pump	acridine dye;aminocoumarin antibiotic;aminoglycoside antibiotic;carbapenem;cephalosporin;cephamycin;diaminopyrimidine antibiotic;fluoroquinolone antibiotic;macrolide antibiotic;monobactam;penam;penem;peptide antibiotic;phenicol antibiotic;sulfonamide antibiotic;tetracycline antibiotic
6607	MexA	3000377	resistance-nodulation-cell division (RND) antibiotic efflux pump	aminocoumarin antibiotic;carbapenem;cephalosporin;cephamycin;diaminopyrimidine antibiotic;fluoroquinolone antibiotic;macrolide antibiotic;monobactam;penam;penem;peptide antibiotic;phenicol antibiotic;sulfonamide antibiotic;tetracycline antibiotic
6607	tolC	3000237	ATP-binding cassette (ABC) antibiotic efflux pump;major facilitator superfamily (MFS) antibiotic efflux pump;resistance-nodulation-cell division (RND) antibiotic efflux pump	aminocoumarin antibiotic;aminoglycoside antibiotic;carbapenem;cephalosporin;cephamycin;fluoroquinolone antibiotic;glycylcycline;macrolide antibiotic;penam;penem;peptide antibiotic;phenicol antibiotic;rifamycin antibiotic;tetracycline antibiotic;triclosan
6607	adeF	3000777	resistance-nodulation-cell division (RND) antibiotic efflux pump	fluoroquinolone antibiotic;tetracycline antibiotic
6607	Acinetobacter_baumannii_AbaQ	3004574	major facilitator superfamily (MFS) antibiotic efflux pump	fluoroquinolone antibiotic
6607	mexW	3003031	resistance-nodulation-cell division (RND) antibiotic efflux pump	acridine dye;fluoroquinolone antibiotic;macrolide antibiotic;phenicol antibiotic;tetracycline antibiotic
6607	MexE	3000803	resistance-nodulation-cell division (RND) antibiotic efflux pump	diaminopyrimidine antibiotic;fluoroquinolone antibiotic;phenicol antibiotic
6607	smeE	3003056	resistance-nodulation-cell division (RND) antibiotic efflux pump	fluoroquinolone antibiotic;macrolide antibiotic;phenicol antibiotic;tetracycline antibiotic
6607	OprN	3000805	resistance-nodulation-cell division (RND) antibiotic efflux pump	diaminopyrimidine antibiotic;fluoroquinolone antibiotic;phenicol antibiotic
6607	AxyY	3004144	resistance-nodulation-cell division (RND) antibiotic efflux pump	aminoglycoside antibiotic;cephalosporin;fluoroquinolone antibiotic;macrolide antibiotic
6607	acrB	3000216	resistance-nodulation-cell division (RND) antibiotic efflux pump	cephalosporin;fluoroquinolone antibiotic;glycylcycline;penam;phenicol antibiotic;rifamycin antibiotic;tetracycline antibiotic;triclosan
6607	emrR	3000516	major facilitator superfamily (MFS) antibiotic efflux pump	fluoroquinolone antibiotic
6607	CRP	3000518	resistance-nodulation-cell division (RND) antibiotic efflux pump	fluoroquinolone antibiotic;macrolide antibiotic;penam
6607	PmpM	3004077	multidrug and toxic compound extrusion (MATE) transporter	aminoglycoside antibiotic;benzalkonium chloride;fluoroquinolone antibiotic
6607	emrB	3000074	major facilitator superfamily (MFS) antibiotic efflux pump	fluoroquinolone antibiotic
6607	Pseudomonas_aeruginosa_soxR	3004107	ATP-binding cassette (ABC) antibiotic efflux pump;major facilitator superfamily (MFS) antibiotic efflux pump;resistance-nodulation-cell division (RND) antibiotic efflux pump	acridine dye;cephalosporin;fluoroquinolone antibiotic;glycylcycline;penam;phenicol antibiotic;rifamycin antibiotic;tetracycline antibiotic;triclosan
6607	MexF	3000804	resistance-nodulation-cell division (RND) antibiotic efflux pump	diaminopyrimidine antibiotic;fluoroquinolone antibiotic;phenicol antibiotic
6607	acrF	3000502	resistance-nodulation-cell division (RND) antibiotic efflux pump	cephalosporin;cephamycin;fluoroquinolone antibiotic;penam
6607	mexI	3000808	resistance-nodulation-cell division (RND) antibiotic efflux pump	acridine dye;fluoroquinolone antibiotic;tetracycline antibiotic
6607	OprZ	3004142	resistance-nodulation-cell division (RND) antibiotic efflux pump	aminoglycoside antibiotic;cephalosporin;fluoroquinolone antibiotic;macrolide antibiotic
6607	smeD	3003055	resistance-nodulation-cell division (RND) antibiotic efflux pump	fluoroquinolone antibiotic;macrolide antibiotic;phenicol antibiotic;tetracycline antibiotic
6607	QnrB8	3002722	quinolone resistance protein (qnr)	fluoroquinolone antibiotic
6607	THIN-B	3000851	THIN-B beta-lactamase	carbapenem;cephalosporin;penam
6607	Rm3	3003894	Rm3 family beta-lactamase	carbapenem;cephalosporin;penam
6607	ESP-1	3003717	ESP beta-lactamase	carbapenem
6607	mexP	3003698	resistance-nodulation-cell division (RND) antibiotic efflux pump	acridine dye;carbapenem;diaminopyrimidine antibiotic;macrolide antibiotic;phenicol antibiotic;tetracycline antibiotic
6607	aadA24	3002621	ANT(3'')	aminoglycoside antibiotic
6607	sul1	3000410	sulfonamide resistant sul	sulfonamide antibiotic;sulfone antibiotic
6607	MuxB	3004074	resistance-nodulation-cell division (RND) antibiotic efflux pump	aminocoumarin antibiotic;macrolide antibiotic;monobactam;tetracycline antibiotic
6607	Pseudomonas_aeruginosa_emrE	3004038	small multidrug resistance (SMR) antibiotic efflux pump	aminoglycoside antibiotic
6607	arnA	3002985	pmr phosphoethanolamine transferase	peptide antibiotic
6607	mexK	3003693	resistance-nodulation-cell division (RND) antibiotic efflux pump	macrolide antibiotic;tetracycline antibiotic;triclosan
6607	AAC(3)-IIb	3002534	AAC(3)	aminoglycoside antibiotic
6607	TriC	3003681	resistance-nodulation-cell division (RND) antibiotic efflux pump	triclosan
6607	mdtB	3000793	resistance-nodulation-cell division (RND) antibiotic efflux pump	aminocoumarin antibiotic
6607	APH(3'')-Ib	3002639	APH(3'')	aminoglycoside antibiotic
6607	smeB	3003052	resistance-nodulation-cell division (RND) antibiotic efflux pump	aminoglycoside antibiotic;cephalosporin;cephamycin;penam
6607	msbA	3003950	ATP-binding cassette (ABC) antibiotic efflux pump	nitroimidazole antibiotic
6607	fosA	3000149	fosfomycin thiol transferase	fosfomycin
6607	MuxC	3004075	resistance-nodulation-cell division (RND) antibiotic efflux pump	aminocoumarin antibiotic;macrolide antibiotic;monobactam;tetracycline antibiotic
6607	mexN	3003705	resistance-nodulation-cell division (RND) antibiotic efflux pump	phenicol antibiotic
6607	mtrA	3000816	resistance-nodulation-cell division (RND) antibiotic efflux pump	macrolide antibiotic;penam
6607	mdtC	3000794	resistance-nodulation-cell division (RND) antibiotic efflux pump	aminocoumarin antibiotic
6607	efpA	3003955	major facilitator superfamily (MFS) antibiotic efflux pump	isoniazid;rifamycin antibiotic
6607	tet(42)	3000572	major facilitator superfamily (MFS) antibiotic efflux pump	tetracycline antibiotic
6607	tet(45)	3003196	major facilitator superfamily (MFS) antibiotic efflux pump	tetracycline antibiotic
6607	vanRO	3002930	glycopeptide resistance gene cluster;vanR	glycopeptide antibiotic
6607	mdtO	3003549	major facilitator superfamily (MFS) antibiotic efflux pump	acridine dye;nucleoside antibiotic
6607	OpmH	3003682	resistance-nodulation-cell division (RND) antibiotic efflux pump	triclosan
6607	amrB	3002983	resistance-nodulation-cell division (RND) antibiotic efflux pump	aminoglycoside antibiotic
6607	cpxA	3000830	resistance-nodulation-cell division (RND) antibiotic efflux pump	aminocoumarin antibiotic;aminoglycoside antibiotic
6607	AER-1	3002481	AER beta-lactamase	penam
6607	cmx	3002703	major facilitator superfamily (MFS) antibiotic efflux pump	phenicol antibiotic
6607	novA	3002522	ATP-binding cassette (ABC) antibiotic efflux pump	aminocoumarin antibiotic
6607	pmrF	3003578	pmr phosphoethanolamine transferase	peptide antibiotic
6607	baeR	3000828	resistance-nodulation-cell division (RND) antibiotic efflux pump	aminocoumarin antibiotic;aminoglycoside antibiotic
6607	dfrA14	3002859	trimethoprim resistant dihydrofolate reductase dfr	diaminopyrimidine antibiotic
6607	ErmB	3000375	Erm 23S ribosomal RNA methyltransferase	lincosamide antibiotic;macrolide antibiotic;streptogramin antibiotic
6607	pp-flo	3002812	major facilitator superfamily (MFS) antibiotic efflux pump	phenicol antibiotic
6607	AAC(6')-Ib7	3002578	AAC(6')	aminoglycoside antibiotic
6607	amrA	3002982	resistance-nodulation-cell division (RND) antibiotic efflux pump	aminoglycoside antibiotic
6607	sul2	3000412	sulfonamide resistant sul	sulfonamide antibiotic;sulfone antibiotic
6607	TriA	3003679	resistance-nodulation-cell division (RND) antibiotic efflux pump	triclosan
6607	AAC(6')-Ib9	3002580	AAC(6')	aminoglycoside antibiotic
6607	adeR	3000553	resistance-nodulation-cell division (RND) antibiotic efflux pump	glycylcycline;tetracycline antibiotic
6607	APH(6)-Id	3002660	APH(6)	aminoglycoside antibiotic
6607	iri	3002884	rifampin monooxygenase	rifamycin antibiotic
6607	OXA-296	3001751	OXA beta-lactamase	cephalosporin;penam
6607	tet(C)	3000167	major facilitator superfamily (MFS) antibiotic efflux pump	tetracycline antibiotic
6620	adeJ	3000781	resistance-nodulation-cell division (RND) antibiotic efflux pump	carbapenem;cephalosporin;diaminopyrimidine antibiotic;fluoroquinolone antibiotic;lincosamide antibiotic;macrolide antibiotic;penem;phenicol antibiotic;rifamycin antibiotic;tetracycline antibiotic
6620	adeI	3000780	resistance-nodulation-cell division (RND) antibiotic efflux pump	carbapenem;cephalosporin;diaminopyrimidine antibiotic;fluoroquinolone antibiotic;lincosamide antibiotic;macrolide antibiotic;penem;phenicol antibiotic;rifamycin antibiotic;tetracycline antibiotic
6620	adeK	3000782	resistance-nodulation-cell division (RND) antibiotic efflux pump	carbapenem;cephalosporin;diaminopyrimidine antibiotic;fluoroquinolone antibiotic;lincosamide antibiotic;macrolide antibiotic;penem;phenicol antibiotic;rifamycin antibiotic;tetracycline antibiotic
6620	Klebsiella_pneumoniae_KpnH	3004597	major facilitator superfamily (MFS) antibiotic efflux pump	aminoglycoside antibiotic;carbapenem;cephalosporin;fluoroquinolone antibiotic;macrolide antibiotic;penam;penem;peptide antibiotic
6620	adeF	3000777	resistance-nodulation-cell division (RND) antibiotic efflux pump	fluoroquinolone antibiotic;tetracycline antibiotic
6620	acrB	3000216	resistance-nodulation-cell division (RND) antibiotic efflux pump	cephalosporin;fluoroquinolone antibiotic;glycylcycline;penam;phenicol antibiotic;rifamycin antibiotic;tetracycline antibiotic;triclosan
6620	acrF	3000502	resistance-nodulation-cell division (RND) antibiotic efflux pump	cephalosporin;cephamycin;fluoroquinolone antibiotic;penam
6620	Acinetobacter_baumannii_AbaQ	3004574	major facilitator superfamily (MFS) antibiotic efflux pump	fluoroquinolone antibiotic
6620	CRP	3000518	resistance-nodulation-cell division (RND) antibiotic efflux pump	fluoroquinolone antibiotic;macrolide antibiotic;penam
6620	mexW	3003031	resistance-nodulation-cell division (RND) antibiotic efflux pump	acridine dye;fluoroquinolone antibiotic;macrolide antibiotic;phenicol antibiotic;tetracycline antibiotic
6620	mgrA	3000815	ATP-binding cassette (ABC) antibiotic efflux pump;major facilitator superfamily (MFS) antibiotic efflux pump	acridine dye;cephalosporin;fluoroquinolone antibiotic;penam;peptide antibiotic;tetracycline antibiotic
6620	AxyY	3004144	resistance-nodulation-cell division (RND) antibiotic efflux pump	aminoglycoside antibiotic;cephalosporin;fluoroquinolone antibiotic;macrolide antibiotic
6620	Enterobacter_cloacae_acrA	3004042	resistance-nodulation-cell division (RND) antibiotic efflux pump	cephalosporin;fluoroquinolone antibiotic;glycylcycline;penam;phenicol antibiotic;rifamycin antibiotic;tetracycline antibiotic;triclosan
6620	Escherichia_coli_acrA	3004043	resistance-nodulation-cell division (RND) antibiotic efflux pump	cephalosporin;fluoroquinolone antibiotic;glycylcycline;penam;phenicol antibiotic;rifamycin antibiotic;tetracycline antibiotic;triclosan
6620	H-NS	3000676	major facilitator superfamily (MFS) antibiotic efflux pump;resistance-nodulation-cell division (RND) antibiotic efflux pump	cephalosporin;cephamycin;fluoroquinolone antibiotic;macrolide antibiotic;penam;tetracycline antibiotic
6620	mdtM	3001214	major facilitator superfamily (MFS) antibiotic efflux pump	acridine dye;fluoroquinolone antibiotic;lincosamide antibiotic;nucleoside antibiotic;phenicol antibiotic
6620	QnrB8	3002722	quinolone resistance protein (qnr)	fluoroquinolone antibiotic
6620	APH(3'')-Ib	3002639	APH(3'')	aminoglycoside antibiotic
6620	lnuA	3002835	lincosamide nucleotidyltransferase (LNU)	lincosamide antibiotic
6620	CTX-M-50	3001912	CTX-M beta-lactamase	cephalosporin
6620	mphC	3000319	macrolide phosphotransferase (MPH)	macrolide antibiotic
6620	AAC(3)-IIb	3002534	AAC(3)	aminoglycoside antibiotic
6620	msrA	3000251	ABC-F ATP-binding cassette ribosomal protection protein	lincosamide antibiotic;macrolide antibiotic;oxazolidinone antibiotic;phenicol antibiotic;pleuromutilin antibiotic;streptogramin antibiotic;tetracycline antibiotic
6620	mdtC	3000794	resistance-nodulation-cell division (RND) antibiotic efflux pump	aminocoumarin antibiotic
6620	msbA	3003950	ATP-binding cassette (ABC) antibiotic efflux pump	nitroimidazole antibiotic
6620	rmtF	3002666	16S rRNA methyltransferase (G1405)	aminoglycoside antibiotic
6620	sul1	3000410	sulfonamide resistant sul	sulfonamide antibiotic;sulfone antibiotic
6620	fusD	3003731	Target protecting FusB-type protein conferring resistance to Fusidic acid	fusidic acid
6620	mdtB	3000793	resistance-nodulation-cell division (RND) antibiotic efflux pump	aminocoumarin antibiotic
6620	tet(K)	3000178	major facilitator superfamily (MFS) antibiotic efflux pump	tetracycline antibiotic
6620	aadA24	3002621	ANT(3'')	aminoglycoside antibiotic
6620	MuxC	3004075	resistance-nodulation-cell division (RND) antibiotic efflux pump	aminocoumarin antibiotic;macrolide antibiotic;monobactam;tetracycline antibiotic
6620	tet(45)	3003196	major facilitator superfamily (MFS) antibiotic efflux pump	tetracycline antibiotic
6620	vanRO	3002930	glycopeptide resistance gene cluster;vanR	glycopeptide antibiotic
6620	efpA	3003955	major facilitator superfamily (MFS) antibiotic efflux pump	isoniazid;rifamycin antibiotic
6620	baeR	3000828	resistance-nodulation-cell division (RND) antibiotic efflux pump	aminocoumarin antibiotic;aminoglycoside antibiotic
6620	ErmC	3000250	Erm 23S ribosomal RNA methyltransferase	lincosamide antibiotic;macrolide antibiotic;streptogramin antibiotic
6620	novA	3002522	ATP-binding cassette (ABC) antibiotic efflux pump	aminocoumarin antibiotic
6620	pmrF	3003578	pmr phosphoethanolamine transferase	peptide antibiotic
6620	tet(33)	3000478	major facilitator superfamily (MFS) antibiotic efflux pump	tetracycline antibiotic
6620	tet(Z)	3000183	major facilitator superfamily (MFS) antibiotic efflux pump	tetracycline antibiotic
6620	cpxA	3000830	resistance-nodulation-cell division (RND) antibiotic efflux pump	aminocoumarin antibiotic;aminoglycoside antibiotic
6620	ErmX	3000596	Erm 23S ribosomal RNA methyltransferase	lincosamide antibiotic;macrolide antibiotic;streptogramin antibiotic
6620	mtrA	3000816	resistance-nodulation-cell division (RND) antibiotic efflux pump	macrolide antibiotic;penam
6620	adeR	3000553	resistance-nodulation-cell division (RND) antibiotic efflux pump	glycylcycline;tetracycline antibiotic
6620	arnA	3002985	pmr phosphoethanolamine transferase	peptide antibiotic
6620	catI	3002683	chloramphenicol acetyltransferase (CAT)	phenicol antibiotic
6620	Pseudomonas_aeruginosa_catB7	3002679	chloramphenicol acetyltransferase (CAT)	phenicol antibiotic
6620	Pseudomonas_aeruginosa_emrE	3004038	small multidrug resistance (SMR) antibiotic efflux pump	aminoglycoside antibiotic
6628	Klebsiella_pneumoniae_KpnG	3004588	major facilitator superfamily (MFS) antibiotic efflux pump	aminoglycoside antibiotic;carbapenem;cephalosporin;fluoroquinolone antibiotic;macrolide antibiotic;penam;penem;peptide antibiotic
6628	Klebsiella_pneumoniae_KpnH	3004597	major facilitator superfamily (MFS) antibiotic efflux pump	aminoglycoside antibiotic;carbapenem;cephalosporin;fluoroquinolone antibiotic;macrolide antibiotic;penam;penem;peptide antibiotic
6628	MexB	3000378	resistance-nodulation-cell division (RND) antibiotic efflux pump	aminocoumarin antibiotic;carbapenem;cephalosporin;cephamycin;diaminopyrimidine antibiotic;fluoroquinolone antibiotic;macrolide antibiotic;monobactam;penam;penem;peptide antibiotic;phenicol antibiotic;sulfonamide antibiotic;tetracycline antibiotic
6628	tolC	3000237	ATP-binding cassette (ABC) antibiotic efflux pump;major facilitator superfamily (MFS) antibiotic efflux pump;resistance-nodulation-cell division (RND) antibiotic efflux pump	aminocoumarin antibiotic;aminoglycoside antibiotic;carbapenem;cephalosporin;cephamycin;fluoroquinolone antibiotic;glycylcycline;macrolide antibiotic;penam;penem;peptide antibiotic;phenicol antibiotic;rifamycin antibiotic;tetracycline antibiotic;triclosan
6628	adeF	3000777	resistance-nodulation-cell division (RND) antibiotic efflux pump	fluoroquinolone antibiotic;tetracycline antibiotic
6628	acrF	3000502	resistance-nodulation-cell division (RND) antibiotic efflux pump	cephalosporin;cephamycin;fluoroquinolone antibiotic;penam
6628	QnrB8	3002722	quinolone resistance protein (qnr)	fluoroquinolone antibiotic
6628	evgS	3000833	major facilitator superfamily (MFS) antibiotic efflux pump;resistance-nodulation-cell division (RND) antibiotic efflux pump	fluoroquinolone antibiotic;macrolide antibiotic;penam;tetracycline antibiotic
6628	CRP	3000518	resistance-nodulation-cell division (RND) antibiotic efflux pump	fluoroquinolone antibiotic;macrolide antibiotic;penam
6628	emrR	3000516	major facilitator superfamily (MFS) antibiotic efflux pump	fluoroquinolone antibiotic
6628	MexE	3000803	resistance-nodulation-cell division (RND) antibiotic efflux pump	diaminopyrimidine antibiotic;fluoroquinolone antibiotic;phenicol antibiotic
6628	oqxB	3003923	resistance-nodulation-cell division (RND) antibiotic efflux pump	diaminopyrimidine antibiotic;fluoroquinolone antibiotic;glycylcycline;nitrofuran antibiotic;tetracycline antibiotic
6628	emrB	3000074	major facilitator superfamily (MFS) antibiotic efflux pump	fluoroquinolone antibiotic
6628	H-NS	3000676	major facilitator superfamily (MFS) antibiotic efflux pump;resistance-nodulation-cell division (RND) antibiotic efflux pump	cephalosporin;cephamycin;fluoroquinolone antibiotic;macrolide antibiotic;penam;tetracycline antibiotic
6628	mexW	3003031	resistance-nodulation-cell division (RND) antibiotic efflux pump	acridine dye;fluoroquinolone antibiotic;macrolide antibiotic;phenicol antibiotic;tetracycline antibiotic
6628	Klebsiella_pneumoniae_OmpK37	3004122	General Bacterial Porin with reduced permeability to beta-lactams	carbapenem;cephalosporin;cephamycin;monobactam;penam;penem
6628	SHV-160	3001199	SHV beta-lactamase	carbapenem;cephalosporin;penam
6628	CTX-M-50	3001912	CTX-M beta-lactamase	cephalosporin
6628	mdtB	3000793	resistance-nodulation-cell division (RND) antibiotic efflux pump	aminocoumarin antibiotic
6628	mdtC	3000794	resistance-nodulation-cell division (RND) antibiotic efflux pump	aminocoumarin antibiotic
6628	tet(A)	3000165	major facilitator superfamily (MFS) antibiotic efflux pump	tetracycline antibiotic
6628	APH(3'')-Ib	3002639	APH(3'')	aminoglycoside antibiotic
6628	sul1	3000410	sulfonamide resistant sul	sulfonamide antibiotic;sulfone antibiotic
6628	CTX-M-117	3001977	CTX-M beta-lactamase	cephalosporin
6628	mdtG	3001329	major facilitator superfamily (MFS) antibiotic efflux pump	fosfomycin
6628	msbA	3003950	ATP-binding cassette (ABC) antibiotic efflux pump	nitroimidazole antibiotic
6628	aadA24	3002621	ANT(3'')	aminoglycoside antibiotic
6628	cpxA	3000830	resistance-nodulation-cell division (RND) antibiotic efflux pump	aminocoumarin antibiotic;aminoglycoside antibiotic
6628	mtrA	3000816	resistance-nodulation-cell division (RND) antibiotic efflux pump	macrolide antibiotic;penam
6628	yojI	3003952	ATP-binding cassette (ABC) antibiotic efflux pump	peptide antibiotic
6628	efpA	3003955	major facilitator superfamily (MFS) antibiotic efflux pump	isoniazid;rifamycin antibiotic
6628	sul2	3000412	sulfonamide resistant sul	sulfonamide antibiotic;sulfone antibiotic
6628	bacA	3002986	undecaprenyl pyrophosphate related proteins	peptide antibiotic
6628	baeR	3000828	resistance-nodulation-cell division (RND) antibiotic efflux pump	aminocoumarin antibiotic;aminoglycoside antibiotic
6628	floR	3002705	major facilitator superfamily (MFS) antibiotic efflux pump	phenicol antibiotic
6628	FosA6	3004111	fosfomycin thiol transferase	fosfomycin
6628	APH(6)-Id	3002660	APH(6)	aminoglycoside antibiotic
6628	AAC(3)-IIb	3002534	AAC(3)	aminoglycoside antibiotic
6628	emrK	3000206	major facilitator superfamily (MFS) antibiotic efflux pump	tetracycline antibiotic
6628	APH(3')-Ia	3002641	APH(3')	aminoglycoside antibiotic
6628	baeS	3000829	resistance-nodulation-cell division (RND) antibiotic efflux pump	aminocoumarin antibiotic;aminoglycoside antibiotic
6628	novA	3002522	ATP-binding cassette (ABC) antibiotic efflux pump	aminocoumarin antibiotic
6628	Agrobacterium_fabrum_chloramphenicol_acetyltransferase	3004451	chloramphenicol acetyltransferase (CAT)	phenicol antibiotic
6628	arnA	3002985	pmr phosphoethanolamine transferase	peptide antibiotic
6628	kdpE	3003841	kdpDE	aminoglycoside antibiotic
6628	ugd	3003577	pmr phosphoethanolamine transferase	peptide antibiotic
6628	catB3	3002676	chloramphenicol acetyltransferase (CAT)	phenicol antibiotic
6628	catI	3002683	chloramphenicol acetyltransferase (CAT)	phenicol antibiotic
6628	mdtP	3003550	major facilitator superfamily (MFS) antibiotic efflux pump	acridine dye;nucleoside antibiotic
6628	mexK	3003693	resistance-nodulation-cell division (RND) antibiotic efflux pump	macrolide antibiotic;tetracycline antibiotic;triclosan
6628	OKP-A-5	3002422	OKP beta-lactamase	cephalosporin;penam
6628	TEM-47	3000916	TEM beta-lactamase	cephalosporin;monobactam;penam;penem
6628	tet(C)	3000167	major facilitator superfamily (MFS) antibiotic efflux pump	tetracycline antibiotic
6628	tet(V)	3000181	major facilitator superfamily (MFS) antibiotic efflux pump	tetracycline antibiotic
6628	tet(Z)	3000183	major facilitator superfamily (MFS) antibiotic efflux pump	tetracycline antibiotic
6635	adeF	3000777	resistance-nodulation-cell division (RND) antibiotic efflux pump	fluoroquinolone antibiotic;tetracycline antibiotic
6635	CTX-M-50	3001912	CTX-M beta-lactamase	cephalosporin
6635	mdtB	3000793	resistance-nodulation-cell division (RND) antibiotic efflux pump	aminocoumarin antibiotic
6647	adeJ	3000781	resistance-nodulation-cell division (RND) antibiotic efflux pump	carbapenem;cephalosporin;diaminopyrimidine antibiotic;fluoroquinolone antibiotic;lincosamide antibiotic;macrolide antibiotic;penem;phenicol antibiotic;rifamycin antibiotic;tetracycline antibiotic
6647	MexB	3000378	resistance-nodulation-cell division (RND) antibiotic efflux pump	aminocoumarin antibiotic;carbapenem;cephalosporin;cephamycin;diaminopyrimidine antibiotic;fluoroquinolone antibiotic;macrolide antibiotic;monobactam;penam;penem;peptide antibiotic;phenicol antibiotic;sulfonamide antibiotic;tetracycline antibiotic
6647	Pseudomonas_aeruginosa_CpxR	3004054	resistance-nodulation-cell division (RND) antibiotic efflux pump	aminocoumarin antibiotic;aminoglycoside antibiotic;carbapenem;cephalosporin;cephamycin;diaminopyrimidine antibiotic;fluoroquinolone antibiotic;macrolide antibiotic;monobactam;penam;penem;peptide antibiotic;phenicol antibiotic;sulfonamide antibiotic;tetracycline antibiotic
6647	Klebsiella_pneumoniae_KpnH	3004597	major facilitator superfamily (MFS) antibiotic efflux pump	aminoglycoside antibiotic;carbapenem;cephalosporin;fluoroquinolone antibiotic;macrolide antibiotic;penam;penem;peptide antibiotic
6647	MexA	3000377	resistance-nodulation-cell division (RND) antibiotic efflux pump	aminocoumarin antibiotic;carbapenem;cephalosporin;cephamycin;diaminopyrimidine antibiotic;fluoroquinolone antibiotic;macrolide antibiotic;monobactam;penam;penem;peptide antibiotic;phenicol antibiotic;sulfonamide antibiotic;tetracycline antibiotic
6647	Klebsiella_pneumoniae_KpnG	3004588	major facilitator superfamily (MFS) antibiotic efflux pump	aminoglycoside antibiotic;carbapenem;cephalosporin;fluoroquinolone antibiotic;macrolide antibiotic;penam;penem;peptide antibiotic
6647	adeK	3000782	resistance-nodulation-cell division (RND) antibiotic efflux pump	carbapenem;cephalosporin;diaminopyrimidine antibiotic;fluoroquinolone antibiotic;lincosamide antibiotic;macrolide antibiotic;penem;phenicol antibiotic;rifamycin antibiotic;tetracycline antibiotic
6647	OprM	3000379	resistance-nodulation-cell division (RND) antibiotic efflux pump	acridine dye;aminocoumarin antibiotic;aminoglycoside antibiotic;carbapenem;cephalosporin;cephamycin;diaminopyrimidine antibiotic;fluoroquinolone antibiotic;macrolide antibiotic;monobactam;penam;penem;peptide antibiotic;phenicol antibiotic;sulfonamide antibiotic;tetracycline antibiotic
6647	adeI	3000780	resistance-nodulation-cell division (RND) antibiotic efflux pump	carbapenem;cephalosporin;diaminopyrimidine antibiotic;fluoroquinolone antibiotic;lincosamide antibiotic;macrolide antibiotic;penem;phenicol antibiotic;rifamycin antibiotic;tetracycline antibiotic
6647	adeN	3000559	resistance-nodulation-cell division (RND) antibiotic efflux pump	carbapenem;cephalosporin;diaminopyrimidine antibiotic;fluoroquinolone antibiotic;lincosamide antibiotic;macrolide antibiotic;penem;phenicol antibiotic;rifamycin antibiotic;tetracycline antibiotic
6647	adeF	3000777	resistance-nodulation-cell division (RND) antibiotic efflux pump	fluoroquinolone antibiotic;tetracycline antibiotic
6647	Acinetobacter_baumannii_AbaQ	3004574	major facilitator superfamily (MFS) antibiotic efflux pump	fluoroquinolone antibiotic
6647	mexW	3003031	resistance-nodulation-cell division (RND) antibiotic efflux pump	acridine dye;fluoroquinolone antibiotic;macrolide antibiotic;phenicol antibiotic;tetracycline antibiotic
6647	MexE	3000803	resistance-nodulation-cell division (RND) antibiotic efflux pump	diaminopyrimidine antibiotic;fluoroquinolone antibiotic;phenicol antibiotic
6647	OprN	3000805	resistance-nodulation-cell division (RND) antibiotic efflux pump	diaminopyrimidine antibiotic;fluoroquinolone antibiotic;phenicol antibiotic
6647	smeE	3003056	resistance-nodulation-cell division (RND) antibiotic efflux pump	fluoroquinolone antibiotic;macrolide antibiotic;phenicol antibiotic;tetracycline antibiotic
6647	mexI	3000808	resistance-nodulation-cell division (RND) antibiotic efflux pump	acridine dye;fluoroquinolone antibiotic;tetracycline antibiotic
6647	CRP	3000518	resistance-nodulation-cell division (RND) antibiotic efflux pump	fluoroquinolone antibiotic;macrolide antibiotic;penam
6647	AxyY	3004144	resistance-nodulation-cell division (RND) antibiotic efflux pump	aminoglycoside antibiotic;cephalosporin;fluoroquinolone antibiotic;macrolide antibiotic
6647	emrR	3000516	major facilitator superfamily (MFS) antibiotic efflux pump	fluoroquinolone antibiotic
6647	emrB	3000074	major facilitator superfamily (MFS) antibiotic efflux pump	fluoroquinolone antibiotic
6647	MexF	3000804	resistance-nodulation-cell division (RND) antibiotic efflux pump	diaminopyrimidine antibiotic;fluoroquinolone antibiotic;phenicol antibiotic
6647	acrB	3000216	resistance-nodulation-cell division (RND) antibiotic efflux pump	cephalosporin;fluoroquinolone antibiotic;glycylcycline;penam;phenicol antibiotic;rifamycin antibiotic;tetracycline antibiotic;triclosan
6647	patB	3000025	ATP-binding cassette (ABC) antibiotic efflux pump	fluoroquinolone antibiotic
6647	acrF	3000502	resistance-nodulation-cell division (RND) antibiotic efflux pump	cephalosporin;cephamycin;fluoroquinolone antibiotic;penam
6647	patA	3000024	ATP-binding cassette (ABC) antibiotic efflux pump	fluoroquinolone antibiotic
6647	PmpM	3004077	multidrug and toxic compound extrusion (MATE) transporter	aminoglycoside antibiotic;benzalkonium chloride;fluoroquinolone antibiotic
6647	Enterobacter_cloacae_acrA	3004042	resistance-nodulation-cell division (RND) antibiotic efflux pump	cephalosporin;fluoroquinolone antibiotic;glycylcycline;penam;phenicol antibiotic;rifamycin antibiotic;tetracycline antibiotic;triclosan
6647	mdtH	3001216	major facilitator superfamily (MFS) antibiotic efflux pump	fluoroquinolone antibiotic
6647	pmrA	3000822	major facilitator superfamily (MFS) antibiotic efflux pump	fluoroquinolone antibiotic
6647	THIN-B	3000851	THIN-B beta-lactamase	carbapenem;cephalosporin;penam
6647	Rm3	3003894	Rm3 family beta-lactamase	carbapenem;cephalosporin;penam
6647	ESP-1	3003717	ESP beta-lactamase	carbapenem
6647	CPS-1	3003716	CPS beta-lactamase	carbapenem
6647	SHV-11	3001070	SHV beta-lactamase	carbapenem;cephalosporin;penam
6647	ICR-Mo	3004569	intrinsic colistin resistant phosphoethanolamine transferase	peptide antibiotic
6647	aadA24	3002621	ANT(3'')	aminoglycoside antibiotic
6647	aadA27	3004682	ANT(3'')	aminoglycoside antibiotic
6647	APH(3'')-Ib	3002639	APH(3'')	aminoglycoside antibiotic
6647	arnA	3002985	pmr phosphoethanolamine transferase	peptide antibiotic
6647	sul1	3000410	sulfonamide resistant sul	sulfonamide antibiotic;sulfone antibiotic
6647	Pseudomonas_aeruginosa_emrE	3004038	small multidrug resistance (SMR) antibiotic efflux pump	aminoglycoside antibiotic
6647	MuxB	3004074	resistance-nodulation-cell division (RND) antibiotic efflux pump	aminocoumarin antibiotic;macrolide antibiotic;monobactam;tetracycline antibiotic
6647	TriC	3003681	resistance-nodulation-cell division (RND) antibiotic efflux pump	triclosan
6647	mdtB	3000793	resistance-nodulation-cell division (RND) antibiotic efflux pump	aminocoumarin antibiotic
6647	mexK	3003693	resistance-nodulation-cell division (RND) antibiotic efflux pump	macrolide antibiotic;tetracycline antibiotic;triclosan
6647	APH(6)-Id	3002660	APH(6)	aminoglycoside antibiotic
6647	AAC(3)-IIb	3002534	AAC(3)	aminoglycoside antibiotic
6647	mdtC	3000794	resistance-nodulation-cell division (RND) antibiotic efflux pump	aminocoumarin antibiotic
6647	mtrA	3000816	resistance-nodulation-cell division (RND) antibiotic efflux pump	macrolide antibiotic;penam
6647	CTX-M-50	3001912	CTX-M beta-lactamase	cephalosporin
6647	msbA	3003950	ATP-binding cassette (ABC) antibiotic efflux pump	nitroimidazole antibiotic
6647	sul2	3000412	sulfonamide resistant sul	sulfonamide antibiotic;sulfone antibiotic
6647	smeB	3003052	resistance-nodulation-cell division (RND) antibiotic efflux pump	aminoglycoside antibiotic;cephalosporin;cephamycin;penam
6647	OpmH	3003682	resistance-nodulation-cell division (RND) antibiotic efflux pump	triclosan
6647	MuxC	3004075	resistance-nodulation-cell division (RND) antibiotic efflux pump	aminocoumarin antibiotic;macrolide antibiotic;monobactam;tetracycline antibiotic
6647	RbpA	3000245	RbpA bacterial RNA polymerase-binding protein	rifamycin antibiotic
6647	pp-flo	3002812	major facilitator superfamily (MFS) antibiotic efflux pump	phenicol antibiotic
6647	cpxA	3000830	resistance-nodulation-cell division (RND) antibiotic efflux pump	aminocoumarin antibiotic;aminoglycoside antibiotic
6647	mexN	3003705	resistance-nodulation-cell division (RND) antibiotic efflux pump	phenicol antibiotic
6647	cmx	3002703	major facilitator superfamily (MFS) antibiotic efflux pump	phenicol antibiotic
6647	adeR	3000553	resistance-nodulation-cell division (RND) antibiotic efflux pump	glycylcycline;tetracycline antibiotic
6647	arr-1	3002846	rifampin ADP-ribosyltransferase (Arr)	rifamycin antibiotic
6647	efpA	3003955	major facilitator superfamily (MFS) antibiotic efflux pump	isoniazid;rifamycin antibiotic
6647	bacA	3002986	undecaprenyl pyrophosphate related proteins	peptide antibiotic
6647	baeR	3000828	resistance-nodulation-cell division (RND) antibiotic efflux pump	aminocoumarin antibiotic;aminoglycoside antibiotic
6647	Escherichia_coli_ampH	3004612	ampC-type beta-lactamase	cephalosporin;penam
6647	dfrA14	3002859	trimethoprim resistant dihydrofolate reductase dfr	diaminopyrimidine antibiotic
6647	OpmB	3004072	resistance-nodulation-cell division (RND) antibiotic efflux pump	aminocoumarin antibiotic;macrolide antibiotic;monobactam;tetracycline antibiotic
6647	mdtO	3003549	major facilitator superfamily (MFS) antibiotic efflux pump	acridine dye;nucleoside antibiotic
6647	dfrA17	3002860	trimethoprim resistant dihydrofolate reductase dfr	diaminopyrimidine antibiotic
6647	rmtF	3002666	16S rRNA methyltransferase (G1405)	aminoglycoside antibiotic
6647	tet(42)	3000572	major facilitator superfamily (MFS) antibiotic efflux pump	tetracycline antibiotic
6647	fosA	3000149	fosfomycin thiol transferase	fosfomycin
6647	OXA-274	3001730	OXA beta-lactamase	cephalosporin;penam
6647	aadA	3002601	ANT(3'')	aminoglycoside antibiotic
6647	OXA-334	3001522	OXA beta-lactamase	cephalosporin;penam
6647	tcr3	3002893	major facilitator superfamily (MFS) antibiotic efflux pump	tetracycline antibiotic
6647	SRT-2	3002494	SRT beta-lactamase	cephalosporin
6647	vanRO	3002930	glycopeptide resistance gene cluster;vanR	glycopeptide antibiotic
6647	acrD	3000491	resistance-nodulation-cell division (RND) antibiotic efflux pump	aminoglycoside antibiotic
6647	tet(C)	3000167	major facilitator superfamily (MFS) antibiotic efflux pump	tetracycline antibiotic
6647	LRA-1	3002482	class A LRA beta-lactamase	cephalosporin;penam
6647	mexL	3003710	resistance-nodulation-cell division (RND) antibiotic efflux pump	macrolide antibiotic;tetracycline antibiotic;triclosan
6647	AAC(6')-Ib7	3002578	AAC(6')	aminoglycoside antibiotic
6647	pmrF	3003578	pmr phosphoethanolamine transferase	peptide antibiotic
6647	novA	3002522	ATP-binding cassette (ABC) antibiotic efflux pump	aminocoumarin antibiotic
6647	ANT(3'')-IIa	3004089	ANT(3'')	aminoglycoside antibiotic
6647	TEM-71	3000937	TEM beta-lactamase	cephalosporin;monobactam;penam;penem
6647	yojI	3003952	ATP-binding cassette (ABC) antibiotic efflux pump	peptide antibiotic
6651	adeJ	3000781	resistance-nodulation-cell division (RND) antibiotic efflux pump	carbapenem;cephalosporin;diaminopyrimidine antibiotic;fluoroquinolone antibiotic;lincosamide antibiotic;macrolide antibiotic;penem;phenicol antibiotic;rifamycin antibiotic;tetracycline antibiotic
6651	adeK	3000782	resistance-nodulation-cell division (RND) antibiotic efflux pump	carbapenem;cephalosporin;diaminopyrimidine antibiotic;fluoroquinolone antibiotic;lincosamide antibiotic;macrolide antibiotic;penem;phenicol antibiotic;rifamycin antibiotic;tetracycline antibiotic
6651	adeF	3000777	resistance-nodulation-cell division (RND) antibiotic efflux pump	fluoroquinolone antibiotic;tetracycline antibiotic
6651	CRP	3000518	resistance-nodulation-cell division (RND) antibiotic efflux pump	fluoroquinolone antibiotic;macrolide antibiotic;penam
6651	emrR	3000516	major facilitator superfamily (MFS) antibiotic efflux pump	fluoroquinolone antibiotic
6651	acrB	3000216	resistance-nodulation-cell division (RND) antibiotic efflux pump	cephalosporin;fluoroquinolone antibiotic;glycylcycline;penam;phenicol antibiotic;rifamycin antibiotic;tetracycline antibiotic;triclosan
6651	mdtM	3001214	major facilitator superfamily (MFS) antibiotic efflux pump	acridine dye;fluoroquinolone antibiotic;lincosamide antibiotic;nucleoside antibiotic;phenicol antibiotic
6651	oqxB	3003923	resistance-nodulation-cell division (RND) antibiotic efflux pump	diaminopyrimidine antibiotic;fluoroquinolone antibiotic;glycylcycline;nitrofuran antibiotic;tetracycline antibiotic
6651	acrF	3000502	resistance-nodulation-cell division (RND) antibiotic efflux pump	cephalosporin;cephamycin;fluoroquinolone antibiotic;penam
6651	evgS	3000833	major facilitator superfamily (MFS) antibiotic efflux pump;resistance-nodulation-cell division (RND) antibiotic efflux pump	fluoroquinolone antibiotic;macrolide antibiotic;penam;tetracycline antibiotic
6651	QnrB8	3002722	quinolone resistance protein (qnr)	fluoroquinolone antibiotic
6651	SHV-11	3001070	SHV beta-lactamase	carbapenem;cephalosporin;penam
6651	CTX-M-50	3001912	CTX-M beta-lactamase	cephalosporin
6651	mdtC	3000794	resistance-nodulation-cell division (RND) antibiotic efflux pump	aminocoumarin antibiotic
6651	mdtB	3000793	resistance-nodulation-cell division (RND) antibiotic efflux pump	aminocoumarin antibiotic
6651	tet(C)	3000167	major facilitator superfamily (MFS) antibiotic efflux pump	tetracycline antibiotic
6651	sul1	3000410	sulfonamide resistant sul	sulfonamide antibiotic;sulfone antibiotic
6651	APH(3'')-Ib	3002639	APH(3'')	aminoglycoside antibiotic
6651	msbA	3003950	ATP-binding cassette (ABC) antibiotic efflux pump	nitroimidazole antibiotic
6651	bacA	3002986	undecaprenyl pyrophosphate related proteins	peptide antibiotic
6651	cpxA	3000830	resistance-nodulation-cell division (RND) antibiotic efflux pump	aminocoumarin antibiotic;aminoglycoside antibiotic
6651	TEM-102	3000965	TEM beta-lactamase	cephalosporin;monobactam;penam;penem
6655	Klebsiella_pneumoniae_KpnH	3004597	major facilitator superfamily (MFS) antibiotic efflux pump	aminoglycoside antibiotic;carbapenem;cephalosporin;fluoroquinolone antibiotic;macrolide antibiotic;penam;penem;peptide antibiotic
6655	Klebsiella_pneumoniae_KpnG	3004588	major facilitator superfamily (MFS) antibiotic efflux pump	aminoglycoside antibiotic;carbapenem;cephalosporin;fluoroquinolone antibiotic;macrolide antibiotic;penam;penem;peptide antibiotic
6655	adeF	3000777	resistance-nodulation-cell division (RND) antibiotic efflux pump	fluoroquinolone antibiotic;tetracycline antibiotic
6655	CRP	3000518	resistance-nodulation-cell division (RND) antibiotic efflux pump	fluoroquinolone antibiotic;macrolide antibiotic;penam
6655	acrF	3000502	resistance-nodulation-cell division (RND) antibiotic efflux pump	cephalosporin;cephamycin;fluoroquinolone antibiotic;penam
6655	Enterobacter_cloacae_acrA	3004042	resistance-nodulation-cell division (RND) antibiotic efflux pump	cephalosporin;fluoroquinolone antibiotic;glycylcycline;penam;phenicol antibiotic;rifamycin antibiotic;tetracycline antibiotic;triclosan
6655	emrR	3000516	major facilitator superfamily (MFS) antibiotic efflux pump	fluoroquinolone antibiotic
6655	H-NS	3000676	major facilitator superfamily (MFS) antibiotic efflux pump;resistance-nodulation-cell division (RND) antibiotic efflux pump	cephalosporin;cephamycin;fluoroquinolone antibiotic;macrolide antibiotic;penam;tetracycline antibiotic
6655	QnrB8	3002722	quinolone resistance protein (qnr)	fluoroquinolone antibiotic
6655	CTX-M-50	3001912	CTX-M beta-lactamase	cephalosporin
6655	cpxA	3000830	resistance-nodulation-cell division (RND) antibiotic efflux pump	aminocoumarin antibiotic;aminoglycoside antibiotic
6655	mdtC	3000794	resistance-nodulation-cell division (RND) antibiotic efflux pump	aminocoumarin antibiotic
6655	Escherichia_coli_ampH	3004612	ampC-type beta-lactamase	cephalosporin;penam
6655	msbA	3003950	ATP-binding cassette (ABC) antibiotic efflux pump	nitroimidazole antibiotic
6655	mdtB	3000793	resistance-nodulation-cell division (RND) antibiotic efflux pump	aminocoumarin antibiotic
6655	baeR	3000828	resistance-nodulation-cell division (RND) antibiotic efflux pump	aminocoumarin antibiotic;aminoglycoside antibiotic
6655	Klebsiella_pneumoniae_KpnE	3004580	major facilitator superfamily (MFS) antibiotic efflux pump	aminoglycoside antibiotic;cephalosporin;macrolide antibiotic;peptide antibiotic;rifamycin antibiotic;tetracycline antibiotic
6655	APH(3'')-Ib	3002639	APH(3'')	aminoglycoside antibiotic
6655	eptA	3003576	pmr phosphoethanolamine transferase	peptide antibiotic
6655	Escherichia_coli_mdfA	3001328	major facilitator superfamily (MFS) antibiotic efflux pump	benzalkonium chloride;rhodamine;tetracycline antibiotic
6655	acrD	3000491	resistance-nodulation-cell division (RND) antibiotic efflux pump	aminoglycoside antibiotic
6655	catI	3002683	chloramphenicol acetyltransferase (CAT)	phenicol antibiotic
6655	pmrF	3003578	pmr phosphoethanolamine transferase	peptide antibiotic
6657	Pseudomonas_aeruginosa_CpxR	3004054	resistance-nodulation-cell division (RND) antibiotic efflux pump	aminocoumarin antibiotic;aminoglycoside antibiotic;carbapenem;cephalosporin;cephamycin;diaminopyrimidine antibiotic;fluoroquinolone antibiotic;macrolide antibiotic;monobactam;penam;penem;peptide antibiotic;phenicol antibiotic;sulfonamide antibiotic;tetracycline antibiotic
6657	MexB	3000378	resistance-nodulation-cell division (RND) antibiotic efflux pump	aminocoumarin antibiotic;carbapenem;cephalosporin;cephamycin;diaminopyrimidine antibiotic;fluoroquinolone antibiotic;macrolide antibiotic;monobactam;penam;penem;peptide antibiotic;phenicol antibiotic;sulfonamide antibiotic;tetracycline antibiotic
6657	OprM	3000379	resistance-nodulation-cell division (RND) antibiotic efflux pump	acridine dye;aminocoumarin antibiotic;aminoglycoside antibiotic;carbapenem;cephalosporin;cephamycin;diaminopyrimidine antibiotic;fluoroquinolone antibiotic;macrolide antibiotic;monobactam;penam;penem;peptide antibiotic;phenicol antibiotic;sulfonamide antibiotic;tetracycline antibiotic
6657	adeJ	3000781	resistance-nodulation-cell division (RND) antibiotic efflux pump	carbapenem;cephalosporin;diaminopyrimidine antibiotic;fluoroquinolone antibiotic;lincosamide antibiotic;macrolide antibiotic;penem;phenicol antibiotic;rifamycin antibiotic;tetracycline antibiotic
6657	adeF	3000777	resistance-nodulation-cell division (RND) antibiotic efflux pump	fluoroquinolone antibiotic;tetracycline antibiotic
6657	Acinetobacter_baumannii_AbaQ	3004574	major facilitator superfamily (MFS) antibiotic efflux pump	fluoroquinolone antibiotic
6657	smeE	3003056	resistance-nodulation-cell division (RND) antibiotic efflux pump	fluoroquinolone antibiotic;macrolide antibiotic;phenicol antibiotic;tetracycline antibiotic
6657	MexE	3000803	resistance-nodulation-cell division (RND) antibiotic efflux pump	diaminopyrimidine antibiotic;fluoroquinolone antibiotic;phenicol antibiotic
6657	mexW	3003031	resistance-nodulation-cell division (RND) antibiotic efflux pump	acridine dye;fluoroquinolone antibiotic;macrolide antibiotic;phenicol antibiotic;tetracycline antibiotic
6657	AxyY	3004144	resistance-nodulation-cell division (RND) antibiotic efflux pump	aminoglycoside antibiotic;cephalosporin;fluoroquinolone antibiotic;macrolide antibiotic
6657	PmpM	3004077	multidrug and toxic compound extrusion (MATE) transporter	aminoglycoside antibiotic;benzalkonium chloride;fluoroquinolone antibiotic
6657	OprN	3000805	resistance-nodulation-cell division (RND) antibiotic efflux pump	diaminopyrimidine antibiotic;fluoroquinolone antibiotic;phenicol antibiotic
6657	emrR	3000516	major facilitator superfamily (MFS) antibiotic efflux pump	fluoroquinolone antibiotic
6657	acrF	3000502	resistance-nodulation-cell division (RND) antibiotic efflux pump	cephalosporin;cephamycin;fluoroquinolone antibiotic;penam
6657	MexF	3000804	resistance-nodulation-cell division (RND) antibiotic efflux pump	diaminopyrimidine antibiotic;fluoroquinolone antibiotic;phenicol antibiotic
6657	smeD	3003055	resistance-nodulation-cell division (RND) antibiotic efflux pump	fluoroquinolone antibiotic;macrolide antibiotic;phenicol antibiotic;tetracycline antibiotic
6657	MexD	3000801	resistance-nodulation-cell division (RND) antibiotic efflux pump	aminocoumarin antibiotic;aminoglycoside antibiotic;cephalosporin;diaminopyrimidine antibiotic;fluoroquinolone antibiotic;macrolide antibiotic;penam;phenicol antibiotic;tetracycline antibiotic
6657	mexI	3000808	resistance-nodulation-cell division (RND) antibiotic efflux pump	acridine dye;fluoroquinolone antibiotic;tetracycline antibiotic
6657	CRP	3000518	resistance-nodulation-cell division (RND) antibiotic efflux pump	fluoroquinolone antibiotic;macrolide antibiotic;penam
6657	abcA	3003942	ATP-binding cassette (ABC) antibiotic efflux pump	cephalosporin;penam;peptide antibiotic
6657	SHV-11	3001070	SHV beta-lactamase	carbapenem;cephalosporin;penam
6657	aadA24	3002621	ANT(3'')	aminoglycoside antibiotic
6657	AAC(3)-IIb	3002534	AAC(3)	aminoglycoside antibiotic
6657	sul1	3000410	sulfonamide resistant sul	sulfonamide antibiotic;sulfone antibiotic
6657	MuxB	3004074	resistance-nodulation-cell division (RND) antibiotic efflux pump	aminocoumarin antibiotic;macrolide antibiotic;monobactam;tetracycline antibiotic
6657	TriC	3003681	resistance-nodulation-cell division (RND) antibiotic efflux pump	triclosan
6657	mexK	3003693	resistance-nodulation-cell division (RND) antibiotic efflux pump	macrolide antibiotic;tetracycline antibiotic;triclosan
6657	Pseudomonas_aeruginosa_emrE	3004038	small multidrug resistance (SMR) antibiotic efflux pump	aminoglycoside antibiotic
6657	arnA	3002985	pmr phosphoethanolamine transferase	peptide antibiotic
6657	MuxC	3004075	resistance-nodulation-cell division (RND) antibiotic efflux pump	aminocoumarin antibiotic;macrolide antibiotic;monobactam;tetracycline antibiotic
6657	tet(42)	3000572	major facilitator superfamily (MFS) antibiotic efflux pump	tetracycline antibiotic
6657	mdtB	3000793	resistance-nodulation-cell division (RND) antibiotic efflux pump	aminocoumarin antibiotic
6657	APH(3'')-Ib	3002639	APH(3'')	aminoglycoside antibiotic
6657	efpA	3003955	major facilitator superfamily (MFS) antibiotic efflux pump	isoniazid;rifamycin antibiotic
6657	smeB	3003052	resistance-nodulation-cell division (RND) antibiotic efflux pump	aminoglycoside antibiotic;cephalosporin;cephamycin;penam
6657	vanRO	3002930	glycopeptide resistance gene cluster;vanR	glycopeptide antibiotic
6657	pp-flo	3002812	major facilitator superfamily (MFS) antibiotic efflux pump	phenicol antibiotic
6657	novA	3002522	ATP-binding cassette (ABC) antibiotic efflux pump	aminocoumarin antibiotic
6657	mtrA	3000816	resistance-nodulation-cell division (RND) antibiotic efflux pump	macrolide antibiotic;penam
6657	cmx	3002703	major facilitator superfamily (MFS) antibiotic efflux pump	phenicol antibiotic
6657	mexN	3003705	resistance-nodulation-cell division (RND) antibiotic efflux pump	phenicol antibiotic
6657	MuxA	3004073	resistance-nodulation-cell division (RND) antibiotic efflux pump	aminocoumarin antibiotic;macrolide antibiotic;monobactam;tetracycline antibiotic
6657	smeR	3003066	resistance-nodulation-cell division (RND) antibiotic efflux pump	aminoglycoside antibiotic;cephalosporin;cephamycin;penam
6657	mdtC	3000794	resistance-nodulation-cell division (RND) antibiotic efflux pump	aminocoumarin antibiotic
6657	rmtF	3002666	16S rRNA methyltransferase (G1405)	aminoglycoside antibiotic
6657	cpxA	3000830	resistance-nodulation-cell division (RND) antibiotic efflux pump	aminocoumarin antibiotic;aminoglycoside antibiotic
6657	AAC(6')-Ib7	3002578	AAC(6')	aminoglycoside antibiotic
6657	OpmH	3003682	resistance-nodulation-cell division (RND) antibiotic efflux pump	triclosan
6657	msbA	3003950	ATP-binding cassette (ABC) antibiotic efflux pump	nitroimidazole antibiotic
6657	OpmB	3004072	resistance-nodulation-cell division (RND) antibiotic efflux pump	aminocoumarin antibiotic;macrolide antibiotic;monobactam;tetracycline antibiotic
6657	sul2	3000412	sulfonamide resistant sul	sulfonamide antibiotic;sulfone antibiotic
6657	aadA9	3002609	ANT(3'')	aminoglycoside antibiotic
6657	tet(A)	3000165	major facilitator superfamily (MFS) antibiotic efflux pump	tetracycline antibiotic
6657	lnuA	3002835	lincosamide nucleotidyltransferase (LNU)	lincosamide antibiotic
6657	rphA	3000444	rifampin phosphotransferase	rifamycin antibiotic
6657	TriA	3003679	resistance-nodulation-cell division (RND) antibiotic efflux pump	triclosan
6657	AAC(6')-Ie-APH(2'')-Ia	3002597	AAC(6');APH(2'')	aminoglycoside antibiotic
6657	vanRA	3002919	glycopeptide resistance gene cluster;vanR	glycopeptide antibiotic
6658	Pseudomonas_aeruginosa_CpxR	3004054	resistance-nodulation-cell division (RND) antibiotic efflux pump	aminocoumarin antibiotic;aminoglycoside antibiotic;carbapenem;cephalosporin;cephamycin;diaminopyrimidine antibiotic;fluoroquinolone antibiotic;macrolide antibiotic;monobactam;penam;penem;peptide antibiotic;phenicol antibiotic;sulfonamide antibiotic;tetracycline antibiotic
6658	MexA	3000377	resistance-nodulation-cell division (RND) antibiotic efflux pump	aminocoumarin antibiotic;carbapenem;cephalosporin;cephamycin;diaminopyrimidine antibiotic;fluoroquinolone antibiotic;macrolide antibiotic;monobactam;penam;penem;peptide antibiotic;phenicol antibiotic;sulfonamide antibiotic;tetracycline antibiotic
6658	MexB	3000378	resistance-nodulation-cell division (RND) antibiotic efflux pump	aminocoumarin antibiotic;carbapenem;cephalosporin;cephamycin;diaminopyrimidine antibiotic;fluoroquinolone antibiotic;macrolide antibiotic;monobactam;penam;penem;peptide antibiotic;phenicol antibiotic;sulfonamide antibiotic;tetracycline antibiotic
6658	OprM	3000379	resistance-nodulation-cell division (RND) antibiotic efflux pump	acridine dye;aminocoumarin antibiotic;aminoglycoside antibiotic;carbapenem;cephalosporin;cephamycin;diaminopyrimidine antibiotic;fluoroquinolone antibiotic;macrolide antibiotic;monobactam;penam;penem;peptide antibiotic;phenicol antibiotic;sulfonamide antibiotic;tetracycline antibiotic
6658	Klebsiella_pneumoniae_KpnH	3004597	major facilitator superfamily (MFS) antibiotic efflux pump	aminoglycoside antibiotic;carbapenem;cephalosporin;fluoroquinolone antibiotic;macrolide antibiotic;penam;penem;peptide antibiotic
6658	Klebsiella_pneumoniae_KpnG	3004588	major facilitator superfamily (MFS) antibiotic efflux pump	aminoglycoside antibiotic;carbapenem;cephalosporin;fluoroquinolone antibiotic;macrolide antibiotic;penam;penem;peptide antibiotic
6658	adeF	3000777	resistance-nodulation-cell division (RND) antibiotic efflux pump	fluoroquinolone antibiotic;tetracycline antibiotic
6658	Acinetobacter_baumannii_AbaQ	3004574	major facilitator superfamily (MFS) antibiotic efflux pump	fluoroquinolone antibiotic
6658	mexW	3003031	resistance-nodulation-cell division (RND) antibiotic efflux pump	acridine dye;fluoroquinolone antibiotic;macrolide antibiotic;phenicol antibiotic;tetracycline antibiotic
6658	MexE	3000803	resistance-nodulation-cell division (RND) antibiotic efflux pump	diaminopyrimidine antibiotic;fluoroquinolone antibiotic;phenicol antibiotic
6658	OprN	3000805	resistance-nodulation-cell division (RND) antibiotic efflux pump	diaminopyrimidine antibiotic;fluoroquinolone antibiotic;phenicol antibiotic
6658	smeE	3003056	resistance-nodulation-cell division (RND) antibiotic efflux pump	fluoroquinolone antibiotic;macrolide antibiotic;phenicol antibiotic;tetracycline antibiotic
6658	mexI	3000808	resistance-nodulation-cell division (RND) antibiotic efflux pump	acridine dye;fluoroquinolone antibiotic;tetracycline antibiotic
6658	AxyY	3004144	resistance-nodulation-cell division (RND) antibiotic efflux pump	aminoglycoside antibiotic;cephalosporin;fluoroquinolone antibiotic;macrolide antibiotic
6658	emrR	3000516	major facilitator superfamily (MFS) antibiotic efflux pump	fluoroquinolone antibiotic
6658	PmpM	3004077	multidrug and toxic compound extrusion (MATE) transporter	aminoglycoside antibiotic;benzalkonium chloride;fluoroquinolone antibiotic
6658	Pseudomonas_aeruginosa_soxR	3004107	ATP-binding cassette (ABC) antibiotic efflux pump;major facilitator superfamily (MFS) antibiotic efflux pump;resistance-nodulation-cell division (RND) antibiotic efflux pump	acridine dye;cephalosporin;fluoroquinolone antibiotic;glycylcycline;penam;phenicol antibiotic;rifamycin antibiotic;tetracycline antibiotic;triclosan
6658	MexD	3000801	resistance-nodulation-cell division (RND) antibiotic efflux pump	aminocoumarin antibiotic;aminoglycoside antibiotic;cephalosporin;diaminopyrimidine antibiotic;fluoroquinolone antibiotic;macrolide antibiotic;penam;phenicol antibiotic;tetracycline antibiotic
6658	smeD	3003055	resistance-nodulation-cell division (RND) antibiotic efflux pump	fluoroquinolone antibiotic;macrolide antibiotic;phenicol antibiotic;tetracycline antibiotic
6658	OprZ	3004142	resistance-nodulation-cell division (RND) antibiotic efflux pump	aminoglycoside antibiotic;cephalosporin;fluoroquinolone antibiotic;macrolide antibiotic
6658	acrB	3000216	resistance-nodulation-cell division (RND) antibiotic efflux pump	cephalosporin;fluoroquinolone antibiotic;glycylcycline;penam;phenicol antibiotic;rifamycin antibiotic;tetracycline antibiotic;triclosan
6658	MexF	3000804	resistance-nodulation-cell division (RND) antibiotic efflux pump	diaminopyrimidine antibiotic;fluoroquinolone antibiotic;phenicol antibiotic
6658	smeF	3003057	resistance-nodulation-cell division (RND) antibiotic efflux pump	fluoroquinolone antibiotic;macrolide antibiotic;phenicol antibiotic;tetracycline antibiotic
6658	CRP	3000518	resistance-nodulation-cell division (RND) antibiotic efflux pump	fluoroquinolone antibiotic;macrolide antibiotic;penam
6658	ceoB	3003010	resistance-nodulation-cell division (RND) antibiotic efflux pump	aminoglycoside antibiotic;fluoroquinolone antibiotic
6658	Rm3	3003894	Rm3 family beta-lactamase	carbapenem;cephalosporin;penam
6658	THIN-B	3000851	THIN-B beta-lactamase	carbapenem;cephalosporin;penam
6658	mexP	3003698	resistance-nodulation-cell division (RND) antibiotic efflux pump	acridine dye;carbapenem;diaminopyrimidine antibiotic;macrolide antibiotic;phenicol antibiotic;tetracycline antibiotic
6658	mexQ	3003699	resistance-nodulation-cell division (RND) antibiotic efflux pump	acridine dye;carbapenem;diaminopyrimidine antibiotic;macrolide antibiotic;phenicol antibiotic;tetracycline antibiotic
6658	BJP-1	3000856	BJP beta-lactamase	carbapenem
6658	SHV-11	3001070	SHV beta-lactamase	carbapenem;cephalosporin;penam
6658	aadA24	3002621	ANT(3'')	aminoglycoside antibiotic
6658	sul1	3000410	sulfonamide resistant sul	sulfonamide antibiotic;sulfone antibiotic
6658	MuxB	3004074	resistance-nodulation-cell division (RND) antibiotic efflux pump	aminocoumarin antibiotic;macrolide antibiotic;monobactam;tetracycline antibiotic
6658	arnA	3002985	pmr phosphoethanolamine transferase	peptide antibiotic
6658	TriC	3003681	resistance-nodulation-cell division (RND) antibiotic efflux pump	triclosan
6658	Pseudomonas_aeruginosa_emrE	3004038	small multidrug resistance (SMR) antibiotic efflux pump	aminoglycoside antibiotic
6658	mexK	3003693	resistance-nodulation-cell division (RND) antibiotic efflux pump	macrolide antibiotic;tetracycline antibiotic;triclosan
6658	mdtB	3000793	resistance-nodulation-cell division (RND) antibiotic efflux pump	aminocoumarin antibiotic
6658	AAC(3)-IIb	3002534	AAC(3)	aminoglycoside antibiotic
6658	smeB	3003052	resistance-nodulation-cell division (RND) antibiotic efflux pump	aminoglycoside antibiotic;cephalosporin;cephamycin;penam
6658	MuxC	3004075	resistance-nodulation-cell division (RND) antibiotic efflux pump	aminocoumarin antibiotic;macrolide antibiotic;monobactam;tetracycline antibiotic
6658	mexN	3003705	resistance-nodulation-cell division (RND) antibiotic efflux pump	phenicol antibiotic
6658	fosA	3000149	fosfomycin thiol transferase	fosfomycin
6658	pp-flo	3002812	major facilitator superfamily (MFS) antibiotic efflux pump	phenicol antibiotic
6658	APH(6)-Id	3002660	APH(6)	aminoglycoside antibiotic
6658	APH(3'')-Ib	3002639	APH(3'')	aminoglycoside antibiotic
6658	dfrA17	3002860	trimethoprim resistant dihydrofolate reductase dfr	diaminopyrimidine antibiotic
6658	OpmH	3003682	resistance-nodulation-cell division (RND) antibiotic efflux pump	triclosan
6658	rmtF	3002666	16S rRNA methyltransferase (G1405)	aminoglycoside antibiotic
6658	efpA	3003955	major facilitator superfamily (MFS) antibiotic efflux pump	isoniazid;rifamycin antibiotic
6658	AAC(6')-Ib7	3002578	AAC(6')	aminoglycoside antibiotic
6658	mdtC	3000794	resistance-nodulation-cell division (RND) antibiotic efflux pump	aminocoumarin antibiotic
6658	OpmB	3004072	resistance-nodulation-cell division (RND) antibiotic efflux pump	aminocoumarin antibiotic;macrolide antibiotic;monobactam;tetracycline antibiotic
6658	vanRO	3002930	glycopeptide resistance gene cluster;vanR	glycopeptide antibiotic
6658	MuxA	3004073	resistance-nodulation-cell division (RND) antibiotic efflux pump	aminocoumarin antibiotic;macrolide antibiotic;monobactam;tetracycline antibiotic
6658	novA	3002522	ATP-binding cassette (ABC) antibiotic efflux pump	aminocoumarin antibiotic
6658	tet(42)	3000572	major facilitator superfamily (MFS) antibiotic efflux pump	tetracycline antibiotic
6658	mtrA	3000816	resistance-nodulation-cell division (RND) antibiotic efflux pump	macrolide antibiotic;penam
6658	mdtO	3003549	major facilitator superfamily (MFS) antibiotic efflux pump	acridine dye;nucleoside antibiotic
6658	mexL	3003710	resistance-nodulation-cell division (RND) antibiotic efflux pump	macrolide antibiotic;tetracycline antibiotic;triclosan
6658	tet(A)	3000165	major facilitator superfamily (MFS) antibiotic efflux pump	tetracycline antibiotic
6658	tet(C)	3000167	major facilitator superfamily (MFS) antibiotic efflux pump	tetracycline antibiotic
6658	floR	3002705	major facilitator superfamily (MFS) antibiotic efflux pump	phenicol antibiotic
6658	RbpA	3000245	RbpA bacterial RNA polymerase-binding protein	rifamycin antibiotic
6658	tcr3	3002893	major facilitator superfamily (MFS) antibiotic efflux pump	tetracycline antibiotic
6658	LRA-1	3002482	class A LRA beta-lactamase	cephalosporin;penam
6658	msbA	3003950	ATP-binding cassette (ABC) antibiotic efflux pump	nitroimidazole antibiotic
6658	dfrA14	3002859	trimethoprim resistant dihydrofolate reductase dfr	diaminopyrimidine antibiotic
6658	TriA	3003679	resistance-nodulation-cell division (RND) antibiotic efflux pump	triclosan
6658	aadA17	3002617	ANT(3'')	aminoglycoside antibiotic
6658	oleC	3003748	ATP-binding cassette (ABC) antibiotic efflux pump	macrolide antibiotic
6658	ADC-81	3003887	ADC beta-lactamase without carbapenemase activity	cephalosporin
6658	tsnR	3003060	non-erm 23S ribosomal RNA methyltransferase (A1067)	peptide antibiotic
6658	ugd	3003577	pmr phosphoethanolamine transferase	peptide antibiotic
6658	vanSO	3002941	glycopeptide resistance gene cluster;vanS	glycopeptide antibiotic
343305	adeJ	3000781	resistance-nodulation-cell division (RND) antibiotic efflux pump	carbapenem;cephalosporin;diaminopyrimidine antibiotic;fluoroquinolone antibiotic;lincosamide antibiotic;macrolide antibiotic;penem;phenicol antibiotic;rifamycin antibiotic;tetracycline antibiotic
343305	MexB	3000378	resistance-nodulation-cell division (RND) antibiotic efflux pump	aminocoumarin antibiotic;carbapenem;cephalosporin;cephamycin;diaminopyrimidine antibiotic;fluoroquinolone antibiotic;macrolide antibiotic;monobactam;penam;penem;peptide antibiotic;phenicol antibiotic;sulfonamide antibiotic;tetracycline antibiotic
343305	adeK	3000782	resistance-nodulation-cell division (RND) antibiotic efflux pump	carbapenem;cephalosporin;diaminopyrimidine antibiotic;fluoroquinolone antibiotic;lincosamide antibiotic;macrolide antibiotic;penem;phenicol antibiotic;rifamycin antibiotic;tetracycline antibiotic
343305	Pseudomonas_aeruginosa_CpxR	3004054	resistance-nodulation-cell division (RND) antibiotic efflux pump	aminocoumarin antibiotic;aminoglycoside antibiotic;carbapenem;cephalosporin;cephamycin;diaminopyrimidine antibiotic;fluoroquinolone antibiotic;macrolide antibiotic;monobactam;penam;penem;peptide antibiotic;phenicol antibiotic;sulfonamide antibiotic;tetracycline antibiotic
343305	Klebsiella_pneumoniae_KpnH	3004597	major facilitator superfamily (MFS) antibiotic efflux pump	aminoglycoside antibiotic;carbapenem;cephalosporin;fluoroquinolone antibiotic;macrolide antibiotic;penam;penem;peptide antibiotic
343305	adeI	3000780	resistance-nodulation-cell division (RND) antibiotic efflux pump	carbapenem;cephalosporin;diaminopyrimidine antibiotic;fluoroquinolone antibiotic;lincosamide antibiotic;macrolide antibiotic;penem;phenicol antibiotic;rifamycin antibiotic;tetracycline antibiotic
343305	OprM	3000379	resistance-nodulation-cell division (RND) antibiotic efflux pump	acridine dye;aminocoumarin antibiotic;aminoglycoside antibiotic;carbapenem;cephalosporin;cephamycin;diaminopyrimidine antibiotic;fluoroquinolone antibiotic;macrolide antibiotic;monobactam;penam;penem;peptide antibiotic;phenicol antibiotic;sulfonamide antibiotic;tetracycline antibiotic
343305	mexY	3003033	resistance-nodulation-cell division (RND) antibiotic efflux pump	acridine dye;aminoglycoside antibiotic;carbapenem;cephalosporin;cephamycin;fluoroquinolone antibiotic;macrolide antibiotic;penam;phenicol antibiotic;tetracycline antibiotic
343305	adeF	3000777	resistance-nodulation-cell division (RND) antibiotic efflux pump	fluoroquinolone antibiotic;tetracycline antibiotic
343305	Acinetobacter_baumannii_AbaQ	3004574	major facilitator superfamily (MFS) antibiotic efflux pump	fluoroquinolone antibiotic
343305	smeE	3003056	resistance-nodulation-cell division (RND) antibiotic efflux pump	fluoroquinolone antibiotic;macrolide antibiotic;phenicol antibiotic;tetracycline antibiotic
343305	AxyY	3004144	resistance-nodulation-cell division (RND) antibiotic efflux pump	aminoglycoside antibiotic;cephalosporin;fluoroquinolone antibiotic;macrolide antibiotic
343305	mexW	3003031	resistance-nodulation-cell division (RND) antibiotic efflux pump	acridine dye;fluoroquinolone antibiotic;macrolide antibiotic;phenicol antibiotic;tetracycline antibiotic
343305	MexE	3000803	resistance-nodulation-cell division (RND) antibiotic efflux pump	diaminopyrimidine antibiotic;fluoroquinolone antibiotic;phenicol antibiotic
343305	MexD	3000801	resistance-nodulation-cell division (RND) antibiotic efflux pump	aminocoumarin antibiotic;aminoglycoside antibiotic;cephalosporin;diaminopyrimidine antibiotic;fluoroquinolone antibiotic;macrolide antibiotic;penam;phenicol antibiotic;tetracycline antibiotic
343305	mexH	3000807	resistance-nodulation-cell division (RND) antibiotic efflux pump	acridine dye;fluoroquinolone antibiotic;tetracycline antibiotic
343305	OprN	3000805	resistance-nodulation-cell division (RND) antibiotic efflux pump	diaminopyrimidine antibiotic;fluoroquinolone antibiotic;phenicol antibiotic
343305	MexC	3000800	resistance-nodulation-cell division (RND) antibiotic efflux pump	aminocoumarin antibiotic;aminoglycoside antibiotic;cephalosporin;diaminopyrimidine antibiotic;fluoroquinolone antibiotic;macrolide antibiotic;penam;phenicol antibiotic;tetracycline antibiotic
343305	smeF	3003057	resistance-nodulation-cell division (RND) antibiotic efflux pump	fluoroquinolone antibiotic;macrolide antibiotic;phenicol antibiotic;tetracycline antibiotic
343305	acrF	3000502	resistance-nodulation-cell division (RND) antibiotic efflux pump	cephalosporin;cephamycin;fluoroquinolone antibiotic;penam
343305	MexF	3000804	resistance-nodulation-cell division (RND) antibiotic efflux pump	diaminopyrimidine antibiotic;fluoroquinolone antibiotic;phenicol antibiotic
343305	emrB	3000074	major facilitator superfamily (MFS) antibiotic efflux pump	fluoroquinolone antibiotic
343305	OprZ	3004142	resistance-nodulation-cell division (RND) antibiotic efflux pump	aminoglycoside antibiotic;cephalosporin;fluoroquinolone antibiotic;macrolide antibiotic
343305	emrR	3000516	major facilitator superfamily (MFS) antibiotic efflux pump	fluoroquinolone antibiotic
343305	mexI	3000808	resistance-nodulation-cell division (RND) antibiotic efflux pump	acridine dye;fluoroquinolone antibiotic;tetracycline antibiotic
343305	abeM	3000753	multidrug and toxic compound extrusion (MATE) transporter	acridine dye;fluoroquinolone antibiotic;triclosan
343305	smeD	3003055	resistance-nodulation-cell division (RND) antibiotic efflux pump	fluoroquinolone antibiotic;macrolide antibiotic;phenicol antibiotic;tetracycline antibiotic
343305	acrB	3000216	resistance-nodulation-cell division (RND) antibiotic efflux pump	cephalosporin;fluoroquinolone antibiotic;glycylcycline;penam;phenicol antibiotic;rifamycin antibiotic;tetracycline antibiotic;triclosan
343305	CRP	3000518	resistance-nodulation-cell division (RND) antibiotic efflux pump	fluoroquinolone antibiotic;macrolide antibiotic;penam
343305	mdtK	3001327	multidrug and toxic compound extrusion (MATE) transporter	fluoroquinolone antibiotic
343305	SHV-11	3001070	SHV beta-lactamase	carbapenem;cephalosporin;penam
343305	ESP-1	3003717	ESP beta-lactamase	carbapenem
343305	mexQ	3003699	resistance-nodulation-cell division (RND) antibiotic efflux pump	acridine dye;carbapenem;diaminopyrimidine antibiotic;macrolide antibiotic;phenicol antibiotic;tetracycline antibiotic
343305	Rm3	3003894	Rm3 family beta-lactamase	carbapenem;cephalosporin;penam
343305	aadA24	3002621	ANT(3'')	aminoglycoside antibiotic
343305	sul1	3000410	sulfonamide resistant sul	sulfonamide antibiotic;sulfone antibiotic
343305	AAC(3)-IIb	3002534	AAC(3)	aminoglycoside antibiotic
343305	adeR	3000553	resistance-nodulation-cell division (RND) antibiotic efflux pump	glycylcycline;tetracycline antibiotic
343305	pp-flo	3002812	major facilitator superfamily (MFS) antibiotic efflux pump	phenicol antibiotic
343305	MuxB	3004074	resistance-nodulation-cell division (RND) antibiotic efflux pump	aminocoumarin antibiotic;macrolide antibiotic;monobactam;tetracycline antibiotic
343305	OXA-211	3001710	OXA beta-lactamase	cephalosporin;penam
343305	smeB	3003052	resistance-nodulation-cell division (RND) antibiotic efflux pump	aminoglycoside antibiotic;cephalosporin;cephamycin;penam
343305	OXA-333	3001521	OXA beta-lactamase	cephalosporin;penam
343305	OXA-280	3001735	OXA beta-lactamase	cephalosporin;penam
343305	mexK	3003693	resistance-nodulation-cell division (RND) antibiotic efflux pump	macrolide antibiotic;tetracycline antibiotic;triclosan
343305	mdtB	3000793	resistance-nodulation-cell division (RND) antibiotic efflux pump	aminocoumarin antibiotic
343305	MuxC	3004075	resistance-nodulation-cell division (RND) antibiotic efflux pump	aminocoumarin antibiotic;macrolide antibiotic;monobactam;tetracycline antibiotic
343305	APH(3'')-Ib	3002639	APH(3'')	aminoglycoside antibiotic
343305	TriC	3003681	resistance-nodulation-cell division (RND) antibiotic efflux pump	triclosan
343305	AAC(6')-Ib7	3002578	AAC(6')	aminoglycoside antibiotic
343305	efpA	3003955	major facilitator superfamily (MFS) antibiotic efflux pump	isoniazid;rifamycin antibiotic
343305	Pseudomonas_aeruginosa_emrE	3004038	small multidrug resistance (SMR) antibiotic efflux pump	aminoglycoside antibiotic
343305	vanRO	3002930	glycopeptide resistance gene cluster;vanR	glycopeptide antibiotic
343305	arnA	3002985	pmr phosphoethanolamine transferase	peptide antibiotic
343305	tet(42)	3000572	major facilitator superfamily (MFS) antibiotic efflux pump	tetracycline antibiotic
343305	OXA-212	3001711	OXA beta-lactamase	cephalosporin;penam
343305	aadA9	3002609	ANT(3'')	aminoglycoside antibiotic
343305	OXA-373	3001559	OXA beta-lactamase	cephalosporin;penam
343305	msbA	3003950	ATP-binding cassette (ABC) antibiotic efflux pump	nitroimidazole antibiotic
343305	ADC-76	3003882	ADC beta-lactamase without carbapenemase activity	cephalosporin
343305	mtrA	3000816	resistance-nodulation-cell division (RND) antibiotic efflux pump	macrolide antibiotic;penam
343305	novA	3002522	ATP-binding cassette (ABC) antibiotic efflux pump	aminocoumarin antibiotic
343305	AAC(6')-Ie-APH(2'')-Ia	3002597	AAC(6');APH(2'')	aminoglycoside antibiotic
343305	mdtC	3000794	resistance-nodulation-cell division (RND) antibiotic efflux pump	aminocoumarin antibiotic
343305	aadA27	3004682	ANT(3'')	aminoglycoside antibiotic
343305	cmx	3002703	major facilitator superfamily (MFS) antibiotic efflux pump	phenicol antibiotic
343305	smeR	3003066	resistance-nodulation-cell division (RND) antibiotic efflux pump	aminoglycoside antibiotic;cephalosporin;cephamycin;penam
343305	rmtF	3002666	16S rRNA methyltransferase (G1405)	aminoglycoside antibiotic
343305	OXA-296	3001751	OXA beta-lactamase	cephalosporin;penam
343305	OXA-65	3001614	OXA beta-lactamase	cephalosporin;penam
343305	OXA-274	3001730	OXA beta-lactamase	cephalosporin;penam
343305	tet(C)	3000167	major facilitator superfamily (MFS) antibiotic efflux pump	tetracycline antibiotic
343305	fosA	3000149	fosfomycin thiol transferase	fosfomycin
343305	mdtO	3003549	major facilitator superfamily (MFS) antibiotic efflux pump	acridine dye;nucleoside antibiotic
343305	amrB	3002983	resistance-nodulation-cell division (RND) antibiotic efflux pump	aminoglycoside antibiotic
343305	tet(45)	3003196	major facilitator superfamily (MFS) antibiotic efflux pump	tetracycline antibiotic
343305	determinant_of_bleomycin_resistance	3001205	Bleomycin resistant protein	glycopeptide antibiotic
343305	OpmH	3003682	resistance-nodulation-cell division (RND) antibiotic efflux pump	triclosan
343305	RbpA	3000245	RbpA bacterial RNA polymerase-binding protein	rifamycin antibiotic
343305	adeC	3003811	resistance-nodulation-cell division (RND) antibiotic efflux pump	glycylcycline;tetracycline antibiotic
343305	oleC	3003748	ATP-binding cassette (ABC) antibiotic efflux pump	macrolide antibiotic
343305	APH(6)-Id	3002660	APH(6)	aminoglycoside antibiotic
343305	cpxA	3000830	resistance-nodulation-cell division (RND) antibiotic efflux pump	aminocoumarin antibiotic;aminoglycoside antibiotic
343305	mexN	3003705	resistance-nodulation-cell division (RND) antibiotic efflux pump	phenicol antibiotic
343305	iri	3002884	rifampin monooxygenase	rifamycin antibiotic
343305	sul2	3000412	sulfonamide resistant sul	sulfonamide antibiotic;sulfone antibiotic
343305	Acinetobacter_baumannii_AmvA	3004577	major facilitator superfamily (MFS) antibiotic efflux pump	acridine dye;macrolide antibiotic
343305	lmrD	3002882	ATP-binding cassette (ABC) antibiotic efflux pump	lincosamide antibiotic
343305	vanSO	3002941	glycopeptide resistance gene cluster;vanS	glycopeptide antibiotic
343305	dfrA14	3002859	trimethoprim resistant dihydrofolate reductase dfr	diaminopyrimidine antibiotic
343305	OXA-356	3001543	OXA beta-lactamase	cephalosporin;penam
343305	rphA	3000444	rifampin phosphotransferase	rifamycin antibiotic
343305	bacA	3002986	undecaprenyl pyrophosphate related proteins	peptide antibiotic
343305	baeR	3000828	resistance-nodulation-cell division (RND) antibiotic efflux pump	aminocoumarin antibiotic;aminoglycoside antibiotic
343305	baeS	3000829	resistance-nodulation-cell division (RND) antibiotic efflux pump	aminocoumarin antibiotic;aminoglycoside antibiotic
343305	CTX-M-50	3001912	CTX-M beta-lactamase	cephalosporin
343305	Escherichia_coli_ampH	3004612	ampC-type beta-lactamase	cephalosporin;penam
343305	kdpE	3003841	kdpDE	aminoglycoside antibiotic
343305	mexJ	3003692	resistance-nodulation-cell division (RND) antibiotic efflux pump	macrolide antibiotic;tetracycline antibiotic;triclosan
343305	rphB	3003992	rifampin phosphotransferase	rifamycin antibiotic
343305	tet(43)	3000573	major facilitator superfamily (MFS) antibiotic efflux pump	tetracycline antibiotic
343305	yojI	3003952	ATP-binding cassette (ABC) antibiotic efflux pump	peptide antibiotic
343328	AAC(6')-Ie-APH(2'')-Ia	3002597	AAC(6');APH(2'')	aminoglycoside antibiotic
343328	mdtC	3000794	resistance-nodulation-cell division (RND) antibiotic efflux pump	aminocoumarin antibiotic
343332	adeF	3000777	resistance-nodulation-cell division (RND) antibiotic efflux pump	fluoroquinolone antibiotic;tetracycline antibiotic
343332	mdtM	3001214	major facilitator superfamily (MFS) antibiotic efflux pump	acridine dye;fluoroquinolone antibiotic;lincosamide antibiotic;nucleoside antibiotic;phenicol antibiotic
343332	acrF	3000502	resistance-nodulation-cell division (RND) antibiotic efflux pump	cephalosporin;cephamycin;fluoroquinolone antibiotic;penam
343332	mdtN	3003548	major facilitator superfamily (MFS) antibiotic efflux pump	acridine dye;nucleoside antibiotic
343370	adeJ	3000781	resistance-nodulation-cell division (RND) antibiotic efflux pump	carbapenem;cephalosporin;diaminopyrimidine antibiotic;fluoroquinolone antibiotic;lincosamide antibiotic;macrolide antibiotic;penem;phenicol antibiotic;rifamycin antibiotic;tetracycline antibiotic
343370	Klebsiella_pneumoniae_KpnH	3004597	major facilitator superfamily (MFS) antibiotic efflux pump	aminoglycoside antibiotic;carbapenem;cephalosporin;fluoroquinolone antibiotic;macrolide antibiotic;penam;penem;peptide antibiotic
343370	adeF	3000777	resistance-nodulation-cell division (RND) antibiotic efflux pump	fluoroquinolone antibiotic;tetracycline antibiotic
343370	cpxA	3000830	resistance-nodulation-cell division (RND) antibiotic efflux pump	aminocoumarin antibiotic;aminoglycoside antibiotic
343387	adeF	3000777	resistance-nodulation-cell division (RND) antibiotic efflux pump	fluoroquinolone antibiotic;tetracycline antibiotic
343387	aadA27	3004682	ANT(3'')	aminoglycoside antibiotic
343387	sul1	3000410	sulfonamide resistant sul	sulfonamide antibiotic;sulfone antibiotic
343390	adeJ	3000781	resistance-nodulation-cell division (RND) antibiotic efflux pump	carbapenem;cephalosporin;diaminopyrimidine antibiotic;fluoroquinolone antibiotic;lincosamide antibiotic;macrolide antibiotic;penem;phenicol antibiotic;rifamycin antibiotic;tetracycline antibiotic
343390	adeF	3000777	resistance-nodulation-cell division (RND) antibiotic efflux pump	fluoroquinolone antibiotic;tetracycline antibiotic
343390	adeR	3000553	resistance-nodulation-cell division (RND) antibiotic efflux pump	glycylcycline;tetracycline antibiotic
343390	OXA-212	3001711	OXA beta-lactamase	cephalosporin;penam
343390	determinant_of_bleomycin_resistance	3001205	Bleomycin resistant protein	glycopeptide antibiotic
343390	OXA-280	3001735	OXA beta-lactamase	cephalosporin;penam
343413	adeF	3000777	resistance-nodulation-cell division (RND) antibiotic efflux pump	fluoroquinolone antibiotic;tetracycline antibiotic
343413	PC1_beta-lactamase_(blaZ)	3000621	blaZ beta-lactamase	penam
343413	Escherichia_coli_ampC1_beta-lactamase	3004611	ampC-type beta-lactamase	cephalosporin;penam
343414	adeF	3000777	resistance-nodulation-cell division (RND) antibiotic efflux pump	fluoroquinolone antibiotic;tetracycline antibiotic
343418	adeF	3000777	resistance-nodulation-cell division (RND) antibiotic efflux pump	fluoroquinolone antibiotic;tetracycline antibiotic
343422	adeF	3000777	resistance-nodulation-cell division (RND) antibiotic efflux pump	fluoroquinolone antibiotic;tetracycline antibiotic
343436	aadA24	3002621	ANT(3'')	aminoglycoside antibiotic
343438	adeF	3000777	resistance-nodulation-cell division (RND) antibiotic efflux pump	fluoroquinolone antibiotic;tetracycline antibiotic
343448	AAC(6')-Ie-APH(2'')-Ia	3002597	AAC(6');APH(2'')	aminoglycoside antibiotic
343448	vanSA	3002931	glycopeptide resistance gene cluster;vanS	glycopeptide antibiotic
343448	PC1_beta-lactamase_(blaZ)	3000621	blaZ beta-lactamase	penam
343472	adeF	3000777	resistance-nodulation-cell division (RND) antibiotic efflux pump	fluoroquinolone antibiotic;tetracycline antibiotic
343472	emrB	3000074	major facilitator superfamily (MFS) antibiotic efflux pump	fluoroquinolone antibiotic
343472	mdtC	3000794	resistance-nodulation-cell division (RND) antibiotic efflux pump	aminocoumarin antibiotic
343472	lmrD	3002882	ATP-binding cassette (ABC) antibiotic efflux pump	lincosamide antibiotic
343472	FosA5	3003209	fosfomycin thiol transferase	fosfomycin
343472	MOX-5	3002188	MOX beta-lactamase	cephalosporin;cephamycin;penam
343474	adeF	3000777	resistance-nodulation-cell division (RND) antibiotic efflux pump	fluoroquinolone antibiotic;tetracycline antibiotic
343496	AAC(6')-Ie-APH(2'')-Ia	3002597	AAC(6');APH(2'')	aminoglycoside antibiotic
343497	adeF	3000777	resistance-nodulation-cell division (RND) antibiotic efflux pump	fluoroquinolone antibiotic;tetracycline antibiotic
343497	mexK	3003693	resistance-nodulation-cell division (RND) antibiotic efflux pump	macrolide antibiotic;tetracycline antibiotic;triclosan
343497	Pseudomonas_aeruginosa_emrE	3004038	small multidrug resistance (SMR) antibiotic efflux pump	aminoglycoside antibiotic
343498	adeF	3000777	resistance-nodulation-cell division (RND) antibiotic efflux pump	fluoroquinolone antibiotic;tetracycline antibiotic
343501	lmrD	3002882	ATP-binding cassette (ABC) antibiotic efflux pump	lincosamide antibiotic
343520	adeF	3000777	resistance-nodulation-cell division (RND) antibiotic efflux pump	fluoroquinolone antibiotic;tetracycline antibiotic
343520	QnrB8	3002722	quinolone resistance protein (qnr)	fluoroquinolone antibiotic
343520	SPG-1	3003720	SPG beta-lactamase	carbapenem
343520	CTX-M-50	3001912	CTX-M beta-lactamase	cephalosporin
343520	AAC(3)-IIb	3002534	AAC(3)	aminoglycoside antibiotic
343520	baeR	3000828	resistance-nodulation-cell division (RND) antibiotic efflux pump	aminocoumarin antibiotic;aminoglycoside antibiotic
343520	mdtC	3000794	resistance-nodulation-cell division (RND) antibiotic efflux pump	aminocoumarin antibiotic
343520	sul1	3000410	sulfonamide resistant sul	sulfonamide antibiotic;sulfone antibiotic
343520	tet(C)	3000167	major facilitator superfamily (MFS) antibiotic efflux pump	tetracycline antibiotic
343522	adeF	3000777	resistance-nodulation-cell division (RND) antibiotic efflux pump	fluoroquinolone antibiotic;tetracycline antibiotic
343522	aadA27	3004682	ANT(3'')	aminoglycoside antibiotic
343522	determinant_of_bleomycin_resistance	3001205	Bleomycin resistant protein	glycopeptide antibiotic
343522	rmtF	3002666	16S rRNA methyltransferase (G1405)	aminoglycoside antibiotic
343523	aadA24	3002621	ANT(3'')	aminoglycoside antibiotic
343527	adeF	3000777	resistance-nodulation-cell division (RND) antibiotic efflux pump	fluoroquinolone antibiotic;tetracycline antibiotic
343527	SPG-1	3003720	SPG beta-lactamase	carbapenem
343527	mdtC	3000794	resistance-nodulation-cell division (RND) antibiotic efflux pump	aminocoumarin antibiotic
343530	adeF	3000777	resistance-nodulation-cell division (RND) antibiotic efflux pump	fluoroquinolone antibiotic;tetracycline antibiotic
343530	Acinetobacter_baumannii_AbaQ	3004574	major facilitator superfamily (MFS) antibiotic efflux pump	fluoroquinolone antibiotic
343531	adeF	3000777	resistance-nodulation-cell division (RND) antibiotic efflux pump	fluoroquinolone antibiotic;tetracycline antibiotic
343537	adeJ	3000781	resistance-nodulation-cell division (RND) antibiotic efflux pump	carbapenem;cephalosporin;diaminopyrimidine antibiotic;fluoroquinolone antibiotic;lincosamide antibiotic;macrolide antibiotic;penem;phenicol antibiotic;rifamycin antibiotic;tetracycline antibiotic
343537	adeK	3000782	resistance-nodulation-cell division (RND) antibiotic efflux pump	carbapenem;cephalosporin;diaminopyrimidine antibiotic;fluoroquinolone antibiotic;lincosamide antibiotic;macrolide antibiotic;penem;phenicol antibiotic;rifamycin antibiotic;tetracycline antibiotic
343537	OprM	3000379	resistance-nodulation-cell division (RND) antibiotic efflux pump	acridine dye;aminocoumarin antibiotic;aminoglycoside antibiotic;carbapenem;cephalosporin;cephamycin;diaminopyrimidine antibiotic;fluoroquinolone antibiotic;macrolide antibiotic;monobactam;penam;penem;peptide antibiotic;phenicol antibiotic;sulfonamide antibiotic;tetracycline antibiotic
343537	adeI	3000780	resistance-nodulation-cell division (RND) antibiotic efflux pump	carbapenem;cephalosporin;diaminopyrimidine antibiotic;fluoroquinolone antibiotic;lincosamide antibiotic;macrolide antibiotic;penem;phenicol antibiotic;rifamycin antibiotic;tetracycline antibiotic
343537	adeF	3000777	resistance-nodulation-cell division (RND) antibiotic efflux pump	fluoroquinolone antibiotic;tetracycline antibiotic
343537	mexW	3003031	resistance-nodulation-cell division (RND) antibiotic efflux pump	acridine dye;fluoroquinolone antibiotic;macrolide antibiotic;phenicol antibiotic;tetracycline antibiotic
343537	mexI	3000808	resistance-nodulation-cell division (RND) antibiotic efflux pump	acridine dye;fluoroquinolone antibiotic;tetracycline antibiotic
343537	abeM	3000753	multidrug and toxic compound extrusion (MATE) transporter	acridine dye;fluoroquinolone antibiotic;triclosan
343537	PmpM	3004077	multidrug and toxic compound extrusion (MATE) transporter	aminoglycoside antibiotic;benzalkonium chloride;fluoroquinolone antibiotic
343537	Acinetobacter_baumannii_AbaQ	3004574	major facilitator superfamily (MFS) antibiotic efflux pump	fluoroquinolone antibiotic
343537	MexD	3000801	resistance-nodulation-cell division (RND) antibiotic efflux pump	aminocoumarin antibiotic;aminoglycoside antibiotic;cephalosporin;diaminopyrimidine antibiotic;fluoroquinolone antibiotic;macrolide antibiotic;penam;phenicol antibiotic;tetracycline antibiotic
343537	MexE	3000803	resistance-nodulation-cell division (RND) antibiotic efflux pump	diaminopyrimidine antibiotic;fluoroquinolone antibiotic;phenicol antibiotic
343537	OprN	3000805	resistance-nodulation-cell division (RND) antibiotic efflux pump	diaminopyrimidine antibiotic;fluoroquinolone antibiotic;phenicol antibiotic
343537	aadA27	3004682	ANT(3'')	aminoglycoside antibiotic
343537	adeR	3000553	resistance-nodulation-cell division (RND) antibiotic efflux pump	glycylcycline;tetracycline antibiotic
343537	mexK	3003693	resistance-nodulation-cell division (RND) antibiotic efflux pump	macrolide antibiotic;tetracycline antibiotic;triclosan
343537	TriC	3003681	resistance-nodulation-cell division (RND) antibiotic efflux pump	triclosan
343537	Pseudomonas_aeruginosa_emrE	3004038	small multidrug resistance (SMR) antibiotic efflux pump	aminoglycoside antibiotic
343537	arnA	3002985	pmr phosphoethanolamine transferase	peptide antibiotic
343537	MuxB	3004074	resistance-nodulation-cell division (RND) antibiotic efflux pump	aminocoumarin antibiotic;macrolide antibiotic;monobactam;tetracycline antibiotic
343537	OXA-275	3001731	OXA beta-lactamase	cephalosporin;penam
343537	OpmH	3003682	resistance-nodulation-cell division (RND) antibiotic efflux pump	triclosan
343537	ANT(3'')-IIc	3004091	ANT(3'')	aminoglycoside antibiotic
343537	fosA	3000149	fosfomycin thiol transferase	fosfomycin
343537	mphE	3003741	macrolide phosphotransferase (MPH)	macrolide antibiotic
343538	adeJ	3000781	resistance-nodulation-cell division (RND) antibiotic efflux pump	carbapenem;cephalosporin;diaminopyrimidine antibiotic;fluoroquinolone antibiotic;lincosamide antibiotic;macrolide antibiotic;penem;phenicol antibiotic;rifamycin antibiotic;tetracycline antibiotic
343538	adeK	3000782	resistance-nodulation-cell division (RND) antibiotic efflux pump	carbapenem;cephalosporin;diaminopyrimidine antibiotic;fluoroquinolone antibiotic;lincosamide antibiotic;macrolide antibiotic;penem;phenicol antibiotic;rifamycin antibiotic;tetracycline antibiotic
343538	OprM	3000379	resistance-nodulation-cell division (RND) antibiotic efflux pump	acridine dye;aminocoumarin antibiotic;aminoglycoside antibiotic;carbapenem;cephalosporin;cephamycin;diaminopyrimidine antibiotic;fluoroquinolone antibiotic;macrolide antibiotic;monobactam;penam;penem;peptide antibiotic;phenicol antibiotic;sulfonamide antibiotic;tetracycline antibiotic
343538	adeI	3000780	resistance-nodulation-cell division (RND) antibiotic efflux pump	carbapenem;cephalosporin;diaminopyrimidine antibiotic;fluoroquinolone antibiotic;lincosamide antibiotic;macrolide antibiotic;penem;phenicol antibiotic;rifamycin antibiotic;tetracycline antibiotic
343538	MexA	3000377	resistance-nodulation-cell division (RND) antibiotic efflux pump	aminocoumarin antibiotic;carbapenem;cephalosporin;cephamycin;diaminopyrimidine antibiotic;fluoroquinolone antibiotic;macrolide antibiotic;monobactam;penam;penem;peptide antibiotic;phenicol antibiotic;sulfonamide antibiotic;tetracycline antibiotic
343538	adeF	3000777	resistance-nodulation-cell division (RND) antibiotic efflux pump	fluoroquinolone antibiotic;tetracycline antibiotic
343538	mexW	3003031	resistance-nodulation-cell division (RND) antibiotic efflux pump	acridine dye;fluoroquinolone antibiotic;macrolide antibiotic;phenicol antibiotic;tetracycline antibiotic
343538	mexI	3000808	resistance-nodulation-cell division (RND) antibiotic efflux pump	acridine dye;fluoroquinolone antibiotic;tetracycline antibiotic
343538	abeM	3000753	multidrug and toxic compound extrusion (MATE) transporter	acridine dye;fluoroquinolone antibiotic;triclosan
343538	MexE	3000803	resistance-nodulation-cell division (RND) antibiotic efflux pump	diaminopyrimidine antibiotic;fluoroquinolone antibiotic;phenicol antibiotic
343538	PmpM	3004077	multidrug and toxic compound extrusion (MATE) transporter	aminoglycoside antibiotic;benzalkonium chloride;fluoroquinolone antibiotic
343538	aadA27	3004682	ANT(3'')	aminoglycoside antibiotic
343538	adeR	3000553	resistance-nodulation-cell division (RND) antibiotic efflux pump	glycylcycline;tetracycline antibiotic
343538	TriC	3003681	resistance-nodulation-cell division (RND) antibiotic efflux pump	triclosan
343538	mexK	3003693	resistance-nodulation-cell division (RND) antibiotic efflux pump	macrolide antibiotic;tetracycline antibiotic;triclosan
343538	Pseudomonas_aeruginosa_emrE	3004038	small multidrug resistance (SMR) antibiotic efflux pump	aminoglycoside antibiotic
343538	arnA	3002985	pmr phosphoethanolamine transferase	peptide antibiotic
343538	OpmH	3003682	resistance-nodulation-cell division (RND) antibiotic efflux pump	triclosan
343538	ANT(3'')-IIc	3004091	ANT(3'')	aminoglycoside antibiotic
343538	TriA	3003679	resistance-nodulation-cell division (RND) antibiotic efflux pump	triclosan
343538	lmrD	3002882	ATP-binding cassette (ABC) antibiotic efflux pump	lincosamide antibiotic
343539	AAC(6')-Ie-APH(2'')-Ia	3002597	AAC(6');APH(2'')	aminoglycoside antibiotic
343541	Klebsiella_pneumoniae_KpnH	3004597	major facilitator superfamily (MFS) antibiotic efflux pump	aminoglycoside antibiotic;carbapenem;cephalosporin;fluoroquinolone antibiotic;macrolide antibiotic;penam;penem;peptide antibiotic
343541	adeF	3000777	resistance-nodulation-cell division (RND) antibiotic efflux pump	fluoroquinolone antibiotic;tetracycline antibiotic
343541	acrF	3000502	resistance-nodulation-cell division (RND) antibiotic efflux pump	cephalosporin;cephamycin;fluoroquinolone antibiotic;penam
343541	acrB	3000216	resistance-nodulation-cell division (RND) antibiotic efflux pump	cephalosporin;fluoroquinolone antibiotic;glycylcycline;penam;phenicol antibiotic;rifamycin antibiotic;tetracycline antibiotic;triclosan
343541	H-NS	3000676	major facilitator superfamily (MFS) antibiotic efflux pump;resistance-nodulation-cell division (RND) antibiotic efflux pump	cephalosporin;cephamycin;fluoroquinolone antibiotic;macrolide antibiotic;penam;tetracycline antibiotic
343541	Klebsiella_pneumoniae_OmpK37	3004122	General Bacterial Porin with reduced permeability to beta-lactams	carbapenem;cephalosporin;cephamycin;monobactam;penam;penem
343541	aadA27	3004682	ANT(3'')	aminoglycoside antibiotic
343541	CTX-M-50	3001912	CTX-M beta-lactamase	cephalosporin
343541	adeR	3000553	resistance-nodulation-cell division (RND) antibiotic efflux pump	glycylcycline;tetracycline antibiotic
343541	sul1	3000410	sulfonamide resistant sul	sulfonamide antibiotic;sulfone antibiotic
343541	determinant_of_bleomycin_resistance	3001205	Bleomycin resistant protein	glycopeptide antibiotic
343541	mdtB	3000793	resistance-nodulation-cell division (RND) antibiotic efflux pump	aminocoumarin antibiotic
[truncated: 3,979 more rows]
