# Supplementary material for: Metagenomic Analysis of Ready-to-Eat Foods on Retail Sale in the UK Identifies Diverse Genes Related to Antimicrobial Resistance
Source: Microorganisms. 2025 Jul 29;13(8):1766. doi: 10.3390/microorganisms13081766 (PMC12388329; doi:10.3390/microorganisms13081766)
Supplement: Supplementary file 1 [file microorganisms-13-01766-s001.zip › Supplementary Information S4.xlsx]

## Sheet: Sheet1
Genome	Description	Project/Acc/URL	Publications
apple	Golden Delicious Doubled haploid version 1	PRJNA339703	Daccord N et al., "High-quality de novo assembly of the apple genome and methylome dynamics of early fruit development.", Nat Genet, 2017 Jul;49(7):1099-1106
avocado	Persea americana	PRJNA508502	Rendón-Anaya M et al., "The avocado genome informs deep angiosperm phylogeny, highlights introgressive hybridization, and reveals pathogen-influenced gene space adaptation.", Proc Natl Acad Sci U S A, 2019 Aug 20;116(34):17081-17089
banana	Musa acuminata subsp. malaccensis	PRJEA82777	D'Hont A et al., "The banana (Musa acuminata) genome and the evolution of monocotyledonous plants.", Nature, 2012 Aug 9;488(7410):213-7
black_raspberry	Rubus occidentalis v3.0	https://www.rosaceae.org/analysis/268	VanBuren,R., Wai,C.M., Colle,M., Wang,J., Sullivan,S., Bushakra,J.M., Liachko,I., Vining,K.J., Dossett,M., Finn,C.E., et al. (2018) A near complete, chromosome-scale assembly of the black raspberry (Rubus occidentalis) genome. GigaScience, 7.
blueberry	Vaccinium corymbosum cv. Draper v1.0	https://www.vaccinium.org/crop/blueberry
carrot	Daucus carota subsp. sativus cultivar:DH1	PRJNA268187	Iorizzo M et al., "A high-quality carrot genome assembly provides new insights into carotenoid accumulation and asterid genome evolution.", Nat Genet, 2016 Jun;48(6):657-66
cow	Bos taurus isolate:L1 Dominette 01449 registration number 42190680 | breed:Hereford	PRJNA391427	"ENHANCING GENETIC MERIT OF RUMINANTS THROUGH GENOME SELECTION AND ANALYSIS" (Grant ID 8042-31000-104-00D, United States Dept of Agriculture)
cucumber	Cucumis sativus cultivar:9930	PRJNA33619	Li Q et al., "A chromosome-scale genome assembly of cucumber (Cucumis sativus L.).", Gigascience, 2019 Jun 1;8(6)
grape	Vitis vinifera strain:PN40024	PRJEA18785	Goremykin VV et al., "Mitochondrial DNA of Vitis vinifera and the issue of rampant horizontal gene transfer.", Mol Biol Evol, 2009 Jan;26(1):99-110
human	Homo sapiens	PRJNA31257	Mohajeri K et al., "Interchromosomal core duplicons drive both evolutionary instability and disease susceptibility of the Chromosome 8p23.1 region.", Genome Res, 2016 Nov;26(11):1453-1467
kiwi	Actinidia chinensis cultivar:Hongyang	PRJNA549770	Wu H et al., "A high-quality Actinidia chinensis (kiwifruit) genome.", Hortic Res, 2019;6:117
lettuce	Lactuca sativa cultivar:Salinas	PRJNA432228	Reyes-Chin-Wo S et al., "Genome assembly with in vitro proximity ligation data and whole-genome triplication in lettuce.", Nat Commun, 2017 Apr 12;8:14953
mango	Mangifera indica	PRJNA487154	Wang P et al., "The genome evolution and domestication of tropical fruit mango.", Genome Biol, 2020 Mar 6;21(1):60
melon	Melon Genome v3.5.1	http://cucurbitgenomics.org/organism/3	Garcia-Mas J et al. (2012) The genome of melon (Cucumis melo L.). PNAS 109: 11872–11877.
olive	Olea europaea var. sylvestris	PRJNA350614	Unver T et al., "Genome of wild olive and the evolution of oil biosynthesis.", Proc Natl Acad Sci U S A, 2017 Oct 31;114(44):E9413-E9422
onion	Onion Mitochondria and Chloroplast	NC_030100.1, KM088013.1	Kim B et al., "Completion of the mitochondrial genome sequence of onion (Allium cepa L.) containing the CMS-S male-sterile cytoplasm and identification of an independent event of the ccmF N gene split.", Curr Genet, 2016 Nov;62(4):873-885	Kim YK, Jo S, Cheon SH, et al. Plastome Evolution and Phylogeny of Orchidaceae, With 24 New Sequences [published correction appears in Front Plant Sci. 2020 Mar 20;11:322]. Front Plant Sci. 2020;11:22. Published 2020 Feb 21. doi:10.3389/fpls.2020.00022
orange	Citrus sinensis	PRJNA86123	Xu Q et al., "The draft genome of sweet orange (Citrus sinensis).", Nat Genet, 2013 Jan;45(1):59-66
peach	Prunus persica cultivar:Lovell	PRJNA31227	International Peach Genome Initiative. et al., "The high-quality draft genome of peach (Prunus persica) identifies unique patterns of genetic diversity, domestication and genome evolution.", Nat Genet, 2013 May;45(5):487-94
pear	Pyrus_communis_v1.0-scaffolds	https://www.rosaceae.org/species/pyrus/pyrus_communis/genome_v1.0	Chagné D, Crowhurst RN, Pindo M, Thrimawithana A, Deng C, Ireland H, Fiers M, Dzierzon H, Cestaro A, Fontana P, Bianco L, Lu A, Storey R, Knäbel M, Saeed M, Montanari S, Kim YK, Nicolini D, Larger S, Stefani E, Allan AC, Bowen J, Harvey I, Johnston J, Malnoy M, Troggio M, Perchepied L, Sawyer G, Wiedow C, Won K, Viola R, Hellens RP, Brewer L, Bus VG, Schaffer RJ, Gardiner SE, Velasco R. The Draft…
pepper	Capsicum annuum cultivar:Zunla1	PRJNA186921	Qin C et al., "Whole-genome sequencing of cultivated and wild peppers provides insights into Capsicum domestication and specialization.", Proc Natl Acad Sci U S A, 2014 Apr 8;111(14):5135-40
pig	Sus scrofa isolate:TJ Tabasco | breed:Duroc	PRJNA13421	Warr A et al., "An improved pig reference genome sequence to enable pig genetics and genomics research.", Gigascience, 2020 Jun 1;9(6)
pineapple	Ananas comosus cultivar:F153	PRJNA305080	Ming R et al., "The pineapple genome and the evolution of CAM photosynthesis.", Nat Genet, 2015 Dec;47(12):1435-42
plum	Prunus mume	PRJNA171605	Zhang Q et al., "The genome of Prunus mume.", Nat Commun, 2012;3:1318
sheep	Ovis aries breed:Texel	PRJNA169880	International Sheep Genomics Consortium. et al., "The sheep genome reference sequence: a work in progress.", Anim Genet, 2010 Oct;41(5):449-53
soybean	Glycine max cultivar:Williams 82	PRJNA19861	Chang S et al., "The mitochondrial genome of soybean reveals complex genome structures and gene evolution at intercellular and phylogenetic levels.", PLoS One, 2013;8(2):e56502
strawberry	Fragaria x ananassa: FAN_r1.1	PRJDB1477	Hirakawa H et al., "Dissection of the octoploid strawberry genome by deep sequencing of the genomes of Fragaria species.", DNA Res, 2014;21(2):169-81
tomato	Solanum lycopersicum cultivar:Heinz 1706	PRJNA119	Budiman MA et al., "A deep-coverage tomato BAC library and prospects toward development of an STC framework for genome sequencing.", Genome Res, 2000 Jan;10(1):129-36
watermelon	Watermelon (97103) v2 Genome	http://cucurbitgenomics.org/organism/1	Guo S et al. (2013) The draft genome of watermelon (Citrullus lanatus) and resequencing of 20 diverse accessions. Nature Genetics 45:51-58
